# Supplementary material for: Chromatic adaptation from achromatic stimuli with implied color
Source: Atten Percept Psychophys. 2019 Jun 14;81(8):2890–901. doi: 10.3758/s13414-019-01716-5 (PMC6856295; doi:10.3758/s13414-019-01716-5)
Supplement: Supplementary file 2 — (CSV 929 KB) [file 13414_2019_1716_MOESM2_ESM.csv]

observer	adapt image set 1=leaves; 2=banana; 3=carrot; 4=cucumber	images (1) or phase scrambled controls (0)	chromatic axis 1=a*; 2=b*	pedestal chromaticity	test chromaticity	test stimulus side 1=l; 2=r	response 1=l; 2=r
1	2	0	2	0	4.285714e-01	2	1
1	2	0	2	1	7.142857e-01	1	2
1	2	0	2	1	7.142857e-01	2	1
1	2	0	2	0	1	2	1
1	2	0	2	1	-7.142857e-01	2	2
1	2	0	2	1	-4.285714e-01	2	2
1	2	0	2	-1	1	2	1
1	2	0	2	-1	-7.142857e-01	2	2
1	2	0	2	-1	1.428571e-01	1	2
1	2	0	2	0	4.285714e-01	1	2
1	2	0	2	1	-7.142857e-01	2	2
1	2	0	2	0	7.142857e-01	2	1
1	2	0	2	1	1.428571e-01	2	1
1	2	0	2	0	7.142857e-01	1	2
1	2	0	2	0	-1	2	2
1	2	0	2	0	-7.142857e-01	2	2
1	2	0	2	-1	1.428571e-01	1	2
1	2	0	2	0	7.142857e-01	1	2
1	2	0	2	-1	-4.285714e-01	2	2
1	2	0	2	0	-7.142857e-01	1	2
1	2	0	2	0	-1.428571e-01	2	2
1	2	0	2	0	-4.285714e-01	1	2
1	2	0	2	0	1	2	1
1	2	0	2	-1	1.428571e-01	1	2
1	2	0	2	-1	-4.285714e-01	1	2
1	2	0	2	0	1.428571e-01	2	2
1	2	0	2	1	-7.142857e-01	1	1
1	2	0	2	-1	-1	2	1
1	2	0	2	0	4.285714e-01	2	-1
1	2	0	2	1	7.142857e-01	1	2
1	2	0	2	-1	-7.142857e-01	1	2
1	2	0	2	-1	4.285714e-01	2	2
1	2	0	2	-1	-4.285714e-01	2	1
1	2	0	2	1	-1.428571e-01	2	2
1	2	0	2	1	4.285714e-01	1	2
1	2	0	2	-1	-7.142857e-01	1	2
1	2	0	2	-1	7.142857e-01	1	2
1	2	0	2	0	-1.428571e-01	1	2
1	2	0	2	1	-7.142857e-01	1	1
1	2	0	2	0	-1.428571e-01	1	1
1	2	0	2	1	4.285714e-01	2	2
1	2	0	2	-1	-7.142857e-01	1	2
1	2	0	2	0	1.428571e-01	1	1
1	2	0	2	0	7.142857e-01	1	2
1	2	0	2	0	1	2	1
1	2	0	2	0	7.142857e-01	2	1
1	2	0	2	-1	4.285714e-01	2	1
1	2	0	2	0	-4.285714e-01	1	2
1	2	0	2	1	1	1	2
1	2	0	2	1	4.285714e-01	1	2
1	2	0	2	0	-1	2	2
1	2	0	2	0	-1.428571e-01	1	1
1	2	0	2	0	1.428571e-01	2	2
1	2	0	2	1	1	1	2
1	2	0	2	-1	1	1	2
1	2	0	2	0	-7.142857e-01	2	2
1	2	0	2	1	1.428571e-01	1	1
1	2	0	2	0	-7.142857e-01	2	1
1	2	0	2	1	-1	2	1
1	2	0	2	0	-4.285714e-01	2	2
1	2	0	2	0	-1.428571e-01	2	2
1	2	0	2	-1	1.428571e-01	1	1
1	2	0	2	-1	-1.428571e-01	1	1
1	2	0	2	1	1.428571e-01	1	2
1	2	0	2	1	4.285714e-01	1	2
1	2	0	2	-1	7.142857e-01	1	2
1	2	0	2	0	1	2	1
1	2	0	2	1	1	1	2
1	2	0	2	0	1	2	1
1	2	0	2	0	1	2	1
1	2	0	2	1	1	2	1
1	2	0	2	-1	4.285714e-01	1	2
1	2	0	2	-1	-4.285714e-01	1	2
1	2	0	2	1	4.285714e-01	2	1
1	2	0	2	0	-7.142857e-01	1	2
1	2	0	2	0	4.285714e-01	1	2
1	2	0	2	0	-1	1	2
1	2	0	2	0	-4.285714e-01	2	1
1	2	0	2	1	-1.428571e-01	1	1
1	2	0	2	1	-1.428571e-01	1	2
1	2	0	2	0	7.142857e-01	2	2
1	2	0	2	-1	1.428571e-01	1	1
1	2	0	2	-1	-1	2	1
1	2	0	2	-1	-1.428571e-01	2	1
1	2	0	2	1	7.142857e-01	1	2
1	2	0	2	-1	-7.142857e-01	2	1
1	2	0	2	-1	4.285714e-01	1	1
1	2	0	2	1	-4.285714e-01	2	2
1	2	0	2	1	1.428571e-01	2	2
1	2	0	2	1	1.428571e-01	2	1
1	2	0	2	-1	7.142857e-01	2	1
1	2	0	2	1	-4.285714e-01	1	-1
1	2	0	2	0	4.285714e-01	2	1
1	2	0	2	-1	1.428571e-01	1	1
1	2	0	2	0	1	2	1
1	2	0	2	1	-7.142857e-01	1	1
1	2	0	2	1	-1.428571e-01	1	1
1	2	0	2	-1	1	2	1
1	2	0	2	0	-7.142857e-01	2	2
1	2	0	2	1	7.142857e-01	1	2
1	2	0	2	-1	1.428571e-01	1	1
1	2	0	2	0	1.428571e-01	2	2
1	2	0	2	-1	-1.428571e-01	2	1
1	2	0	2	-1	1.428571e-01	1	1
1	2	0	2	1	1.428571e-01	2	2
1	2	0	2	1	1	2	1
1	2	0	2	1	-1	1	1
1	2	0	2	1	4.285714e-01	2	1
1	2	0	2	0	7.142857e-01	1	2
1	2	0	2	0	4.285714e-01	1	2
1	2	0	2	1	-4.285714e-01	1	2
1	2	0	2	-1	-1.428571e-01	1	2
1	2	0	2	0	-1	2	1
1	2	0	2	1	4.285714e-01	1	2
1	2	0	2	-1	-1	1	2
1	2	0	2	1	-1	1	2
1	2	0	2	0	4.285714e-01	1	2
1	2	0	2	1	-1	1	1
1	2	0	2	0	1	2	1
1	2	0	2	-1	-1.428571e-01	1	1
1	2	0	2	1	-1	2	2
1	2	0	2	-1	1	2	1
1	2	0	2	-1	-1	2	1
1	2	0	2	1	1.428571e-01	1	2
1	2	0	2	1	-1.428571e-01	1	2
1	2	0	2	-1	7.142857e-01	2	1
1	2	0	2	1	4.285714e-01	2	2
1	2	0	2	1	-4.285714e-01	2	2
1	2	0	2	-1	-1	1	2
1	2	0	2	1	-1.428571e-01	2	2
1	2	0	2	0	-4.285714e-01	2	2
1	2	0	2	-1	-1.428571e-01	1	2
1	2	0	2	1	1	1	2
1	2	0	2	0	-1.428571e-01	1	2
1	2	0	2	-1	4.285714e-01	1	2
1	2	0	2	1	-4.285714e-01	2	2
1	2	0	2	1	-1.428571e-01	2	2
1	2	0	2	-1	-1	2	1
1	2	0	2	0	1.428571e-01	1	1
1	2	0	2	-1	-4.285714e-01	2	1
1	2	0	2	-1	-1.428571e-01	1	1
1	2	0	2	0	-1	2	1
1	2	0	2	-1	-1.428571e-01	2	2
1	2	0	2	0	-1	2	1
1	2	0	2	0	1.428571e-01	1	2
1	2	0	2	-1	7.142857e-01	1	1
1	2	0	2	-1	7.142857e-01	1	1
1	2	0	2	1	-1	1	1
1	2	0	2	0	-7.142857e-01	2	1
1	2	0	2	0	-4.285714e-01	1	1
1	2	0	2	0	1.428571e-01	2	1
1	2	0	2	1	-7.142857e-01	2	2
1	2	0	2	1	-1	2	-1
1	2	0	2	1	-4.285714e-01	1	1
1	2	0	2	-1	1	1	2
1	2	0	2	0	-4.285714e-01	2	2
1	2	0	2	-1	7.142857e-01	2	2
1	2	0	2	0	-1.428571e-01	2	1
1	2	0	2	-1	4.285714e-01	1	2
1	2	0	2	0	-1.428571e-01	1	2
1	2	0	2	1	7.142857e-01	1	2
1	2	0	2	-1	1	1	2
1	2	0	2	1	1	1	2
1	2	0	2	-1	1	2	1
1	2	0	2	-1	4.285714e-01	1	1
1	2	0	2	-1	-4.285714e-01	2	1
1	2	0	2	1	4.285714e-01	2	1
1	2	0	2	1	1	2	1
1	2	0	2	0	-4.285714e-01	1	1
1	2	0	2	-1	1.428571e-01	2	2
1	2	0	2	1	7.142857e-01	2	1
1	2	0	2	0	1	2	1
1	2	0	2	0	-4.285714e-01	1	2
1	2	0	2	1	-1	2	1
1	2	0	2	0	1.428571e-01	1	1
1	2	0	2	0	-1.428571e-01	2	1
1	2	0	2	1	7.142857e-01	1	2
1	2	0	2	1	-4.285714e-01	1	2
1	2	0	2	-1	1.428571e-01	1	1
1	2	0	2	1	-7.142857e-01	2	2
1	2	0	2	1	7.142857e-01	1	2
1	2	0	2	1	1.428571e-01	2	2
1	2	0	2	0	-1	1	2
1	2	0	2	1	1	2	1
1	2	0	2	1	-1	1	1
1	2	0	2	1	-7.142857e-01	1	2
1	2	0	2	-1	7.142857e-01	2	1
1	2	0	2	-1	-7.142857e-01	1	2
1	2	0	2	-1	1	1	2
1	2	0	2	0	4.285714e-01	1	2
1	2	0	2	0	1.428571e-01	1	2
1	2	0	2	-1	4.285714e-01	2	2
1	2	0	2	1	-4.285714e-01	2	2
1	2	0	2	-1	7.142857e-01	2	2
1	2	0	2	-1	-7.142857e-01	1	2
1	2	0	2	-1	-1	2	1
1	2	0	2	1	7.142857e-01	1	2
1	2	0	2	0	4.285714e-01	1	2
1	2	0	2	1	4.285714e-01	1	2
1	2	0	2	0	-4.285714e-01	2	2
1	2	0	2	-1	4.285714e-01	2	1
1	2	0	2	-1	-1	1	2
1	2	0	2	-1	-4.285714e-01	1	1
1	2	0	2	-1	1	2	1
1	2	0	2	1	1	1	2
1	2	0	2	0	-7.142857e-01	1	2
1	2	0	2	1	1.428571e-01	2	2
1	2	0	2	1	-1.428571e-01	2	2
1	2	0	2	0	-1	1	2
1	2	0	2	1	-7.142857e-01	1	1
1	2	0	2	0	7.142857e-01	2	1
1	2	0	2	1	-1	2	2
1	2	0	2	0	1	2	1
1	2	0	2	-1	-7.142857e-01	1	2
1	2	0	2	-1	-1.428571e-01	2	1
1	2	0	2	0	-7.142857e-01	1	1
1	2	0	2	0	1.428571e-01	2	2
1	2	0	2	-1	7.142857e-01	2	2
1	2	0	2	-1	-4.285714e-01	1	2
1	2	0	2	-1	-7.142857e-01	1	2
1	2	0	2	0	-1	1	2
1	2	0	2	0	-1	2	1
1	2	0	2	1	-1.428571e-01	1	1
1	2	0	2	0	7.142857e-01	1	2
1	2	0	2	-1	4.285714e-01	2	2
1	2	0	2	0	7.142857e-01	1	2
1	2	0	2	-1	-7.142857e-01	2	1
1	2	0	2	-1	-1	1	2
1	2	0	2	1	-7.142857e-01	1	1
1	2	0	2	-1	-1	1	2
1	2	0	2	0	-7.142857e-01	2	1
1	2	0	2	-1	-4.285714e-01	1	2
1	2	0	2	1	-1.428571e-01	1	2
1	2	0	2	0	-1.428571e-01	1	1
1	2	0	2	-1	-1.428571e-01	1	1
1	2	0	2	0	4.285714e-01	2	1
1	2	0	2	-1	-4.285714e-01	1	2
1	2	0	2	1	-4.285714e-01	1	1
1	2	0	2	-1	1	1	2
1	2	0	2	1	1.428571e-01	2	1
1	2	1	2	-1	-4.285714e-01	1	2
1	2	1	2	-1	7.142857e-01	2	1
1	2	1	2	0	-1	1	2
1	2	1	2	1	7.142857e-01	2	2
1	2	1	2	1	4.285714e-01	2	1
1	2	1	2	0	-4.285714e-01	2	2
1	2	1	2	0	-4.285714e-01	1	2
1	2	1	2	1	1.428571e-01	2	1
1	2	1	2	-1	1	2	1
1	2	1	2	-1	7.142857e-01	2	1
1	2	1	2	-1	4.285714e-01	2	2
1	2	1	2	1	-1.428571e-01	1	1
1	2	1	2	-1	-7.142857e-01	2	1
1	2	1	2	-1	-1	1	2
1	2	1	2	-1	7.142857e-01	1	1
1	2	1	2	0	-7.142857e-01	1	1
1	2	1	2	-1	-7.142857e-01	1	2
1	2	1	2	-1	1	2	1
1	2	1	2	1	-7.142857e-01	1	1
1	2	1	2	0	1	1	2
1	2	1	2	0	-1.428571e-01	2	1
1	2	1	2	-1	-4.285714e-01	1	2
1	2	1	2	1	1	2	1
1	2	1	2	1	1	2	1
1	2	1	2	-1	-1.428571e-01	2	1
1	2	1	2	1	-1	1	2
1	2	1	2	0	1.428571e-01	1	1
1	2	1	2	0	4.285714e-01	2	2
1	2	1	2	1	-1	2	1
1	2	1	2	0	1	2	1
1	2	1	2	1	4.285714e-01	1	2
1	2	1	2	-1	-1.428571e-01	2	1
1	2	1	2	1	4.285714e-01	1	2
1	2	1	2	0	-1.428571e-01	2	1
1	2	1	2	0	4.285714e-01	1	2
1	2	1	2	-1	-1.428571e-01	2	1
1	2	1	2	1	1.428571e-01	1	2
1	2	1	2	0	4.285714e-01	2	1
1	2	1	2	0	-7.142857e-01	1	2
1	2	1	2	1	1.428571e-01	1	2
1	2	1	2	0	-1.428571e-01	1	2
1	2	1	2	-1	-4.285714e-01	1	2
1	2	1	2	0	-4.285714e-01	2	1
1	2	1	2	1	-4.285714e-01	2	2
1	2	1	2	-1	1.428571e-01	2	1
1	2	1	2	1	1.428571e-01	1	2
1	2	1	2	1	-1.428571e-01	1	2
1	2	1	2	0	-1.428571e-01	1	1
1	2	1	2	-1	-1.428571e-01	2	1
1	2	1	2	1	1	1	2
1	2	1	2	1	-1.428571e-01	2	2
1	2	1	2	-1	1	2	1
1	2	1	2	0	1.428571e-01	1	2
1	2	1	2	-1	-4.285714e-01	2	1
1	2	1	2	1	-7.142857e-01	2	1
1	2	1	2	1	-1.428571e-01	1	2
1	2	1	2	0	-7.142857e-01	2	1
1	2	1	2	1	-7.142857e-01	1	1
1	2	1	2	-1	-1	2	1
1	2	1	2	1	1	2	1
1	2	1	2	1	4.285714e-01	2	1
1	2	1	2	1	1.428571e-01	2	1
1	2	1	2	-1	-7.142857e-01	2	2
1	2	1	2	0	7.142857e-01	2	1
1	2	1	2	0	-4.285714e-01	2	1
1	2	1	2	-1	4.285714e-01	1	2
1	2	1	2	-1	1	2	1
1	2	1	2	1	4.285714e-01	1	2
1	2	1	2	0	-4.285714e-01	1	1
1	2	1	2	0	-1	1	1
1	2	1	2	-1	1	1	2
1	2	1	2	-1	-1	2	1
1	2	1	2	-1	-1	2	1
1	2	1	2	-1	-1	1	2
1	2	1	2	1	-4.285714e-01	2	2
1	2	1	2	0	1.428571e-01	1	1
1	2	1	2	0	7.142857e-01	1	2
1	2	1	2	0	-1	1	2
1	2	1	2	-1	-1.428571e-01	1	2
1	2	1	2	-1	1	2	2
1	2	1	2	-1	-4.285714e-01	1	2
1	2	1	2	1	7.142857e-01	2	1
1	2	1	2	1	-1.428571e-01	1	2
1	2	1	2	0	-4.285714e-01	2	2
1	2	1	2	1	-1	2	2
1	2	1	2	1	-1.428571e-01	2	2
1	2	1	2	1	-4.285714e-01	2	2
1	2	1	2	0	1.428571e-01	2	2
1	2	1	2	-1	-1.428571e-01	1	2
1	2	1	2	1	-7.142857e-01	2	1
1	2	1	2	0	-1	1	2
1	2	1	2	1	1.428571e-01	2	1
1	2	1	2	-1	4.285714e-01	1	2
1	2	1	2	-1	-1.428571e-01	2	2
1	2	1	2	0	-1.428571e-01	2	2
1	2	1	2	-1	-1.428571e-01	2	2
1	2	1	2	0	1.428571e-01	1	2
1	2	1	2	0	1	1	2
1	2	1	2	-1	1	1	2
1	2	1	2	1	-4.285714e-01	2	2
1	2	1	2	-1	4.285714e-01	1	2
1	2	1	2	0	7.142857e-01	2	2
1	2	1	2	-1	7.142857e-01	2	1
1	2	1	2	0	-1	2	2
1	2	1	2	-1	4.285714e-01	1	2
1	2	1	2	1	7.142857e-01	1	1
1	2	1	2	0	-7.142857e-01	2	2
1	2	1	2	1	-4.285714e-01	1	2
1	2	1	2	-1	-1	1	2
1	2	1	2	-1	1.428571e-01	1	1
1	2	1	2	-1	-1	2	1
1	2	1	2	1	7.142857e-01	1	2
1	2	1	2	0	4.285714e-01	1	1
1	2	1	2	-1	-4.285714e-01	1	2
1	2	1	2	-1	1.428571e-01	1	2
1	2	1	2	-1	-7.142857e-01	1	2
1	2	1	2	-1	1.428571e-01	1	1
1	2	1	2	0	7.142857e-01	2	1
1	2	1	2	0	-1.428571e-01	1	2
1	2	1	2	1	-1	2	2
1	2	1	2	1	-1	1	1
1	2	1	2	-1	7.142857e-01	2	1
1	2	1	2	1	-7.142857e-01	1	2
1	2	1	2	0	4.285714e-01	2	1
1	2	1	2	-1	7.142857e-01	2	2
1	2	1	2	1	4.285714e-01	1	2
1	2	1	2	0	-4.285714e-01	1	2
1	2	1	2	0	-4.285714e-01	2	2
1	2	1	2	-1	1	2	1
1	2	1	2	0	-1	2	1
1	2	1	2	1	7.142857e-01	1	2
1	2	1	2	-1	-7.142857e-01	1	2
1	2	1	2	1	-4.285714e-01	1	1
1	2	1	2	0	-7.142857e-01	1	2
1	2	1	2	1	4.285714e-01	1	2
1	2	1	2	0	-1	2	1
1	2	1	2	0	4.285714e-01	1	2
1	2	1	2	1	-4.285714e-01	2	2
1	2	1	2	0	1.428571e-01	1	1
1	2	1	2	1	1	2	1
1	2	1	2	0	-7.142857e-01	2	2
1	2	1	2	0	1.428571e-01	1	1
1	2	1	2	0	1.428571e-01	1	2
1	2	1	2	0	4.285714e-01	1	2
1	2	1	2	-1	-7.142857e-01	2	1
1	2	1	2	0	-4.285714e-01	1	1
1	2	1	2	-1	-4.285714e-01	2	1
1	2	1	2	0	7.142857e-01	2	1
1	2	1	2	1	4.285714e-01	1	2
1	2	1	2	-1	1	2	1
1	2	1	2	-1	-1	1	2
1	2	1	2	0	1	2	1
1	2	1	2	0	-1.428571e-01	1	1
1	2	1	2	0	-7.142857e-01	1	2
1	2	1	2	1	-1	1	2
1	2	1	2	1	-4.285714e-01	1	1
1	2	1	2	1	-7.142857e-01	2	2
1	2	1	2	1	7.142857e-01	1	2
1	2	1	2	0	1	2	1
1	2	1	2	0	7.142857e-01	1	2
1	2	1	2	-1	4.285714e-01	1	2
1	2	1	2	1	1.428571e-01	2	2
1	2	1	2	1	1	1	2
1	2	1	2	-1	1.428571e-01	1	1
1	2	1	2	1	1.428571e-01	2	2
1	2	1	2	1	1.428571e-01	1	2
1	2	1	2	0	4.285714e-01	2	1
1	2	1	2	0	-1.428571e-01	1	2
1	2	1	2	0	1	1	2
1	2	1	2	0	7.142857e-01	2	1
1	2	1	2	-1	-4.285714e-01	2	1
1	2	1	2	1	-7.142857e-01	1	1
1	2	1	2	0	-1.428571e-01	1	1
1	2	1	2	0	-4.285714e-01	1	2
1	2	1	2	0	-1	1	2
1	2	1	2	0	7.142857e-01	1	2
1	2	1	2	0	-7.142857e-01	2	1
1	2	1	2	1	7.142857e-01	1	2
1	2	1	2	0	7.142857e-01	2	1
1	2	1	2	-1	4.285714e-01	1	1
1	2	1	2	1	1	1	2
1	2	1	2	0	1	2	1
1	2	1	2	1	-1.428571e-01	2	2
1	2	1	2	1	-4.285714e-01	1	1
1	2	1	2	-1	7.142857e-01	2	2
1	2	1	2	0	4.285714e-01	1	2
1	2	1	2	0	1	2	1
1	2	1	2	-1	4.285714e-01	1	2
1	2	1	2	1	-1	2	2
1	2	1	2	1	1	1	2
1	2	1	2	-1	1.428571e-01	2	1
1	2	1	2	1	-1.428571e-01	2	2
1	2	1	2	1	7.142857e-01	1	2
1	2	1	2	-1	-1.428571e-01	2	1
1	2	1	2	-1	-4.285714e-01	1	2
1	2	1	2	-1	4.285714e-01	1	-1
1	2	1	2	-1	1	2	2
1	2	1	2	-1	7.142857e-01	2	2
1	2	1	2	-1	7.142857e-01	2	2
1	2	1	2	-1	-1	2	1
1	2	1	2	0	-1.428571e-01	2	1
1	2	1	2	-1	7.142857e-01	2	2
1	2	1	2	-1	1.428571e-01	1	1
1	2	1	2	1	-1	2	2
1	2	1	2	-1	-7.142857e-01	1	2
1	2	1	2	1	-7.142857e-01	1	1
1	2	1	2	-1	4.285714e-01	2	2
1	2	1	2	1	-1.428571e-01	2	2
1	2	1	2	-1	-1.428571e-01	2	1
1	2	1	2	1	4.285714e-01	2	1
1	2	1	2	-1	1.428571e-01	1	1
1	2	1	2	1	4.285714e-01	2	1
1	2	1	2	1	1	2	1
1	2	1	2	1	-1	2	1
1	2	1	2	0	-1	1	2
1	2	1	2	1	7.142857e-01	1	2
1	2	1	2	-1	-7.142857e-01	1	2
1	2	1	2	-1	-4.285714e-01	2	1
1	2	1	2	0	-1	1	2
1	2	1	2	1	1.428571e-01	2	2
1	2	1	2	0	1.428571e-01	1	1
1	2	1	2	-1	-7.142857e-01	2	1
1	2	1	2	-1	1.428571e-01	1	1
1	2	1	2	1	-4.285714e-01	2	2
1	2	1	2	1	-7.142857e-01	1	1
1	2	1	2	0	-7.142857e-01	2	1
1	2	1	2	-1	-1	1	2
1	2	1	2	0	1	2	1
1	2	1	2	-1	-7.142857e-01	1	2
1	2	1	2	1	7.142857e-01	2	1
1	2	1	2	0	-7.142857e-01	1	2
1	2	1	2	1	-7.142857e-01	2	2
1	2	1	2	1	1	2	1
1	2	1	2	0	7.142857e-01	2	1
1	2	1	2	1	-1	2	2
1	2	1	2	0	4.285714e-01	1	2
1	2	1	2	0	1	1	2
1	2	1	2	-1	1.428571e-01	2	1
1	2	1	2	1	-1.428571e-01	1	2
1	2	1	2	0	1.428571e-01	1	2
1	2	1	2	0	1	1	2
1	2	1	2	0	1.428571e-01	2	1
1	2	1	2	1	4.285714e-01	2	2
1	2	1	2	1	-1	2	2
1	2	1	2	-1	1	2	2
1	2	1	2	-1	-4.285714e-01	2	1
1	2	1	2	-1	7.142857e-01	1	2
1	2	1	2	1	-1	2	2
1	2	1	2	-1	-7.142857e-01	2	1
1	2	1	2	1	-7.142857e-01	1	1
1	2	1	2	-1	1	2	2
1	2	1	2	1	1	1	2
1	2	1	2	0	1	2	1
1	2	1	2	0	-4.285714e-01	2	2
1	2	1	2	1	-1	1	2
1	2	1	2	1	7.142857e-01	1	2
1	2	1	2	1	-1.428571e-01	1	1
1	2	1	2	1	4.285714e-01	2	1
1	2	1	2	1	-1.428571e-01	2	2
1	2	1	2	1	7.142857e-01	2	1
1	2	1	2	-1	7.142857e-01	2	1
1	2	1	2	-1	-1.428571e-01	1	1
1	2	1	2	0	7.142857e-01	2	1
1	2	1	2	-1	4.285714e-01	1	2
1	2	1	2	-1	4.285714e-01	1	2
1	2	1	2	-1	1.428571e-01	2	1
1	2	1	2	-1	-1.428571e-01	1	2
1	2	1	2	-1	-1	1	2
1	2	1	2	-1	1	1	2
1	2	1	2	0	7.142857e-01	1	2
1	2	1	2	-1	-1	2	1
1	2	1	2	-1	1	2	1
1	2	1	2	0	-1.428571e-01	1	2
1	2	1	2	1	-7.142857e-01	1	1
1	2	1	2	1	-7.142857e-01	1	1
1	2	1	2	1	1.428571e-01	1	1
1	2	1	2	-1	1.428571e-01	1	1
1	2	1	2	1	4.285714e-01	1	2
1	2	1	2	0	1	1	2
1	2	1	2	1	-1	1	2
1	2	1	2	1	1.428571e-01	1	2
1	2	1	2	1	-4.285714e-01	2	2
1	2	1	2	0	7.142857e-01	1	2
1	2	1	2	0	4.285714e-01	2	1
1	2	1	2	-1	-1.428571e-01	2	1
1	2	1	2	0	-4.285714e-01	2	2
1	2	1	2	0	1.428571e-01	2	2
1	2	1	2	1	1	2	1
1	2	1	2	0	7.142857e-01	2	1
1	2	1	2	1	1	1	2
1	2	1	2	-1	-1	1	2
1	2	1	2	0	-1.428571e-01	2	2
1	2	1	2	0	-7.142857e-01	2	1
1	2	1	2	-1	-4.285714e-01	1	2
1	2	1	2	0	-1.428571e-01	2	2
1	2	1	2	0	1	1	2
1	2	1	2	0	4.285714e-01	2	1
1	2	1	2	-1	-1	1	2
1	2	1	2	-1	-4.285714e-01	1	2
1	2	1	2	-1	-7.142857e-01	2	1
1	2	1	2	-1	1	1	2
1	2	1	2	0	1.428571e-01	2	1
1	2	1	2	0	-1	1	2
1	2	1	2	0	1	1	2
1	2	1	2	0	-4.285714e-01	1	1
1	2	1	2	1	-7.142857e-01	2	2
1	2	1	2	0	-4.285714e-01	1	1
1	2	1	2	1	7.142857e-01	2	1
1	2	1	2	-1	1.428571e-01	1	1
1	2	1	2	-1	1	1	2
1	2	1	2	0	-1	2	1
1	2	1	2	1	1.428571e-01	1	2
1	2	1	2	-1	1.428571e-01	1	1
1	2	1	2	1	4.285714e-01	2	1
1	2	1	2	-1	-7.142857e-01	2	1
1	2	1	2	-1	1.428571e-01	2	1
1	2	1	2	-1	-1	2	1
1	2	1	2	0	-7.142857e-01	1	1
1	2	1	2	1	-1.428571e-01	1	1
1	2	1	2	0	-7.142857e-01	1	2
1	2	1	2	-1	-7.142857e-01	1	2
1	2	1	2	0	-1.428571e-01	2	1
1	2	1	2	-1	7.142857e-01	2	2
1	2	1	2	1	1	1	2
1	2	1	2	-1	-4.285714e-01	2	1
1	2	1	2	-1	1	2	1
1	2	1	2	0	-7.142857e-01	2	1
1	2	1	2	1	-4.285714e-01	1	1
1	2	1	2	-1	7.142857e-01	2	1
1	2	1	2	1	7.142857e-01	1	2
1	2	1	2	0	-1	2	1
1	2	1	2	0	-4.285714e-01	1	2
1	2	1	2	1	7.142857e-01	2	1
1	2	1	2	1	-1	1	2
1	2	1	2	0	1	1	2
1	2	1	2	0	7.142857e-01	1	2
1	2	1	2	-1	-7.142857e-01	2	1
1	2	1	2	-1	1.428571e-01	1	1
1	2	1	2	1	1	2	1
1	2	1	2	-1	-1.428571e-01	1	1
1	2	1	2	0	-4.285714e-01	1	2
1	2	1	2	1	7.142857e-01	2	1
1	2	1	2	0	4.285714e-01	1	2
1	2	1	2	1	-1.428571e-01	2	2
1	2	1	2	0	-1.428571e-01	2	2
1	2	1	2	1	7.142857e-01	2	1
1	2	1	2	1	1	2	1
1	2	1	2	1	-1	1	1
1	2	1	2	-1	7.142857e-01	2	1
1	2	1	2	1	-4.285714e-01	1	1
1	2	1	2	1	7.142857e-01	2	1
1	2	1	2	-1	4.285714e-01	1	1
1	2	1	2	-1	-1	2	1
1	2	1	2	0	-7.142857e-01	1	2
1	2	1	2	0	4.285714e-01	1	1
1	2	1	2	-1	7.142857e-01	2	2
1	2	1	2	-1	-1	2	1
1	2	1	2	-1	-4.285714e-01	2	1
1	2	1	2	0	4.285714e-01	2	1
1	2	1	2	-1	-7.142857e-01	2	1
1	2	1	2	-1	-1.428571e-01	1	1
1	2	1	2	-1	7.142857e-01	2	1
1	2	1	2	1	-7.142857e-01	2	1
1	2	1	2	-1	-1.428571e-01	1	1
1	2	1	2	0	-1.428571e-01	1	2
1	2	1	2	0	-7.142857e-01	1	2
1	2	1	2	1	-7.142857e-01	2	1
1	2	1	2	0	1.428571e-01	2	2
1	2	1	2	0	1	2	1
1	2	1	2	1	4.285714e-01	2	1
1	2	1	2	0	-4.285714e-01	1	1
1	2	1	2	0	-1	1	2
1	2	1	2	-1	-1	1	2
1	2	1	2	1	-4.285714e-01	2	2
1	2	1	2	1	-4.285714e-01	1	1
1	2	1	2	-1	-1.428571e-01	2	1
1	2	1	2	1	-1	2	-1
1	2	1	2	0	4.285714e-01	2	2
1	2	1	2	1	-1	2	1
1	2	1	2	-1	7.142857e-01	2	1
1	2	1	2	-1	-1.428571e-01	2	2
1	2	1	2	-1	-4.285714e-01	1	1
1	2	1	2	1	-1.428571e-01	1	1
1	2	1	2	1	4.285714e-01	2	1
1	2	1	2	0	1	2	1
1	2	1	2	0	-1	1	2
1	2	1	2	1	1.428571e-01	2	1
1	2	1	2	0	1.428571e-01	2	1
1	2	1	2	0	-1.428571e-01	1	1
1	2	1	2	1	7.142857e-01	2	1
1	2	1	2	0	4.285714e-01	2	1
1	2	1	2	1	-1	2	1
1	2	1	2	0	1.428571e-01	2	2
1	2	1	2	0	-7.142857e-01	2	1
1	2	1	2	1	4.285714e-01	1	1
1	2	1	2	-1	-4.285714e-01	2	1
1	2	1	2	1	1.428571e-01	1	2
1	2	1	2	-1	-7.142857e-01	1	2
1	2	1	2	1	7.142857e-01	2	1
1	2	1	2	-1	-1	1	2
1	2	1	2	0	-1	2	1
1	2	1	2	0	-4.285714e-01	2	1
1	2	1	2	1	4.285714e-01	2	1
1	2	1	2	1	-1.428571e-01	1	2
1	2	1	2	-1	4.285714e-01	2	2
1	2	1	2	1	-4.285714e-01	2	1
1	2	1	2	1	-4.285714e-01	2	2
1	2	1	2	-1	1.428571e-01	2	2
1	2	1	2	1	-4.285714e-01	1	1
1	2	1	2	-1	4.285714e-01	2	1
1	2	1	2	1	-1.428571e-01	1	2
1	2	1	2	0	-1	2	1
1	2	1	2	1	-1.428571e-01	1	1
1	2	1	2	0	1.428571e-01	1	2
1	2	1	2	0	1	1	2
1	2	1	2	-1	-4.285714e-01	2	1
1	2	1	2	1	1	2	1
1	2	1	2	-1	1.428571e-01	1	1
1	2	1	2	-1	1	2	1
1	2	1	2	0	-1	1	2
1	2	1	2	0	7.142857e-01	2	1
1	2	1	2	0	-7.142857e-01	1	2
1	2	1	2	0	-7.142857e-01	1	2
1	2	1	2	-1	4.285714e-01	2	1
1	2	1	2	-1	-7.142857e-01	2	1
1	2	1	2	-1	4.285714e-01	2	1
1	2	1	2	0	4.285714e-01	1	2
1	2	1	2	0	-1.428571e-01	1	2
1	2	1	2	-1	1.428571e-01	2	1
1	2	1	2	1	1.428571e-01	1	2
1	2	1	2	-1	1	1	2
1	2	1	2	1	-4.285714e-01	1	2
1	2	1	2	0	-1	1	2
1	2	1	2	-1	4.285714e-01	2	1
1	2	1	2	-1	-7.142857e-01	1	2
1	2	1	2	-1	1.428571e-01	1	1
1	2	1	2	0	4.285714e-01	2	2
1	2	1	2	-1	1	2	1
1	2	1	2	0	-4.285714e-01	1	2
1	2	1	2	0	7.142857e-01	1	2
1	2	1	2	1	1	2	1
1	2	1	2	1	-7.142857e-01	1	1
1	2	1	2	0	7.142857e-01	2	1
1	2	1	2	1	1.428571e-01	1	2
1	2	1	2	0	-1	1	2
1	2	1	2	-1	-1.428571e-01	1	1
1	2	1	2	1	-1.428571e-01	2	2
1	2	1	2	0	1.428571e-01	1	2
1	2	1	2	-1	-1	1	2
1	2	1	2	-1	-1.428571e-01	2	2
1	2	1	2	0	4.285714e-01	2	1
1	2	1	2	1	1	2	1
1	2	1	2	0	-1.428571e-01	2	1
1	2	1	2	0	-7.142857e-01	2	1
1	2	1	2	1	-7.142857e-01	2	2
1	2	1	2	1	1.428571e-01	1	1
1	2	1	2	0	-4.285714e-01	2	2
1	2	1	2	-1	-7.142857e-01	1	2
1	2	1	2	1	-7.142857e-01	1	1
1	2	1	2	0	7.142857e-01	1	2
1	2	1	2	0	1.428571e-01	2	1
1	2	1	2	1	-7.142857e-01	2	2
1	2	1	2	1	-4.285714e-01	1	1
1	2	1	2	0	1.428571e-01	2	1
1	2	1	2	-1	7.142857e-01	1	1
1	2	1	2	-1	7.142857e-01	2	1
1	2	1	2	-1	-4.285714e-01	1	2
1	2	1	2	1	4.285714e-01	2	1
1	2	1	2	-1	-4.285714e-01	2	1
1	2	1	2	1	4.285714e-01	1	2
1	2	1	2	-1	4.285714e-01	1	1
1	2	1	2	0	-1.428571e-01	2	1
1	2	1	2	1	-1.428571e-01	1	2
1	2	1	2	0	1	1	2
1	2	1	2	0	7.142857e-01	2	1
1	2	1	2	1	1.428571e-01	1	2
1	2	1	2	1	1.428571e-01	2	1
1	2	1	2	1	1	1	2
1	2	1	2	1	-1	2	2
1	2	1	2	-1	4.285714e-01	2	1
1	2	0	2	1	-4.285714e-01	2	1
1	2	0	2	1	-1.428571e-01	2	2
1	2	0	2	0	1.428571e-01	1	2
1	2	0	2	0	4.285714e-01	2	1
1	2	0	2	1	7.142857e-01	2	1
1	2	0	2	-1	7.142857e-01	1	2
1	2	0	2	1	-7.142857e-01	2	2
1	2	0	2	1	-7.142857e-01	2	2
1	2	0	2	-1	-4.285714e-01	2	2
1	2	0	2	0	-4.285714e-01	1	1
1	2	0	2	0	1	1	2
1	2	0	2	0	-7.142857e-01	2	2
1	2	0	2	1	4.285714e-01	2	1
1	2	0	2	0	4.285714e-01	2	1
1	2	0	2	1	-4.285714e-01	2	2
1	2	0	2	1	-4.285714e-01	1	1
1	2	0	2	-1	-1	1	2
1	2	0	2	-1	-1	1	2
1	2	0	2	0	1	2	1
1	2	0	2	1	1.428571e-01	1	2
1	2	0	2	1	1	1	2
1	2	0	2	1	-1	1	1
1	2	0	2	0	7.142857e-01	1	2
1	2	0	2	0	-1	1	1
1	2	0	2	-1	-1	1	2
1	2	0	2	1	-1.428571e-01	1	2
1	2	0	2	0	4.285714e-01	1	2
1	2	0	2	-1	1.428571e-01	1	2
1	2	0	2	0	-1.428571e-01	1	1
1	2	0	2	1	-4.285714e-01	1	2
1	2	0	2	0	1	1	2
1	2	0	2	1	-1.428571e-01	2	2
1	2	0	2	-1	-1.428571e-01	1	1
1	2	0	2	1	-1	2	2
1	2	0	2	1	7.142857e-01	2	1
1	2	0	2	1	1.428571e-01	1	2
1	2	0	2	1	-1.428571e-01	1	1
1	2	0	2	0	4.285714e-01	2	2
1	2	0	2	-1	-1	1	2
1	2	0	2	0	7.142857e-01	2	1
1	2	0	2	0	1.428571e-01	1	2
1	2	0	2	-1	7.142857e-01	1	2
1	2	0	2	0	-7.142857e-01	1	1
1	2	0	2	-1	1	2	2
1	2	0	2	1	7.142857e-01	1	2
1	2	0	2	1	1	2	1
1	2	0	2	0	1	1	2
1	2	0	2	-1	4.285714e-01	1	2
1	2	0	2	0	7.142857e-01	1	2
1	2	0	2	1	-1.428571e-01	1	1
1	2	0	2	1	-7.142857e-01	2	2
1	2	0	2	1	-7.142857e-01	2	2
1	2	0	2	0	-1.428571e-01	2	2
1	2	0	2	1	-4.285714e-01	1	1
1	2	0	2	-1	4.285714e-01	1	2
1	2	0	2	1	1	1	2
1	2	0	2	0	7.142857e-01	2	1
1	2	0	2	1	-7.142857e-01	1	1
1	2	0	2	1	-1	2	2
1	2	0	2	-1	-1	1	2
1	2	0	2	0	4.285714e-01	1	2
1	2	0	2	1	1.428571e-01	1	2
1	2	0	2	1	-1.428571e-01	2	2
1	2	0	2	-1	-7.142857e-01	1	2
1	2	0	2	-1	4.285714e-01	2	2
1	2	0	2	1	7.142857e-01	2	1
1	2	0	2	0	7.142857e-01	1	2
1	2	0	2	-1	-1.428571e-01	2	1
1	2	0	2	0	7.142857e-01	2	1
1	2	0	2	1	-1.428571e-01	1	1
1	2	0	2	-1	1.428571e-01	1	1
1	2	0	2	0	4.285714e-01	2	1
1	2	0	2	-1	1.428571e-01	2	1
1	2	0	2	0	-1	2	1
1	2	0	2	-1	-1	2	1
1	2	0	2	-1	-1	2	1
1	2	0	2	1	-1.428571e-01	2	2
1	2	0	2	0	-4.285714e-01	2	2
1	2	0	2	-1	-4.285714e-01	2	1
1	2	0	2	1	-7.142857e-01	1	1
1	2	0	2	-1	-7.142857e-01	1	2
1	2	0	2	0	-1	1	2
1	2	0	2	-1	4.285714e-01	2	1
1	2	0	2	1	1.428571e-01	2	2
1	2	0	2	0	7.142857e-01	2	1
1	2	0	2	0	-7.142857e-01	1	2
1	2	0	2	-1	-7.142857e-01	2	1
1	2	0	2	0	-4.285714e-01	2	1
1	2	0	2	1	1	2	1
1	2	0	2	1	-1	2	2
1	2	0	2	0	-1.428571e-01	1	1
1	2	0	2	0	-7.142857e-01	1	2
1	2	0	2	0	-7.142857e-01	2	2
1	2	0	2	1	-1.428571e-01	2	1
1	2	0	2	1	4.285714e-01	1	2
1	2	0	2	-1	-7.142857e-01	2	1
1	2	0	2	1	-1	1	1
1	2	0	2	-1	-1.428571e-01	1	2
1	2	0	2	-1	-1.428571e-01	2	1
1	2	0	2	1	1	1	2
1	2	0	2	0	-7.142857e-01	1	2
1	2	0	2	-1	-4.285714e-01	1	2
1	2	0	2	1	-4.285714e-01	2	2
1	2	0	2	0	-1	1	2
1	2	0	2	1	-1	1	1
1	2	0	2	1	-4.285714e-01	1	1
1	2	0	2	-1	-1	2	1
1	2	0	2	-1	1	1	2
1	2	0	2	1	7.142857e-01	2	1
1	2	0	2	1	4.285714e-01	2	1
1	2	0	2	0	7.142857e-01	1	2
1	2	0	2	1	7.142857e-01	2	1
1	2	0	2	0	1.428571e-01	2	1
1	2	0	2	0	-7.142857e-01	1	1
1	2	0	2	0	-4.285714e-01	2	2
1	2	0	2	0	4.285714e-01	2	1
1	2	0	2	-1	-1.428571e-01	2	1
1	2	0	2	1	1	1	2
1	2	0	2	0	4.285714e-01	1	2
1	2	0	2	-1	7.142857e-01	2	1
1	2	0	2	1	4.285714e-01	1	2
1	2	0	2	0	1.428571e-01	1	2
1	2	0	2	-1	-4.285714e-01	2	1
1	2	0	2	-1	1.428571e-01	2	1
1	2	0	2	1	-1	2	1
1	2	0	2	-1	1.428571e-01	2	1
1	2	0	2	0	7.142857e-01	2	2
1	2	0	2	0	-1	1	1
1	2	0	2	1	4.285714e-01	1	2
1	2	0	2	-1	-7.142857e-01	1	2
1	2	0	2	0	7.142857e-01	1	2
1	2	0	2	1	4.285714e-01	1	2
1	2	0	2	-1	1.428571e-01	2	1
1	2	0	2	-1	4.285714e-01	1	2
1	2	0	2	1	1	1	2
1	2	0	2	0	-1	2	-1
1	2	0	2	-1	-7.142857e-01	1	2
1	2	0	2	-1	-1.428571e-01	2	1
1	2	0	2	-1	-1.428571e-01	1	1
1	2	0	2	1	1.428571e-01	1	2
1	2	0	2	0	1	1	2
1	2	0	2	1	7.142857e-01	2	1
1	2	0	2	0	-1.428571e-01	2	2
1	2	0	2	0	-4.285714e-01	2	2
1	2	0	2	0	1	1	2
1	2	0	2	-1	1	2	1
1	2	0	2	-1	7.142857e-01	1	2
1	2	0	2	-1	4.285714e-01	2	2
1	2	0	2	1	4.285714e-01	2	1
1	2	0	2	0	-7.142857e-01	2	1
1	2	0	2	1	1.428571e-01	1	2
1	2	0	2	-1	4.285714e-01	2	1
1	2	0	2	-1	7.142857e-01	1	2
1	2	0	2	0	-1.428571e-01	1	2
1	2	0	2	0	1.428571e-01	2	2
1	2	0	2	-1	4.285714e-01	2	2
1	2	0	2	1	-1.428571e-01	2	2
1	2	0	2	1	1.428571e-01	2	1
1	2	0	2	-1	-1.428571e-01	2	2
1	2	0	2	-1	1	1	2
1	2	0	2	1	7.142857e-01	1	2
1	2	0	2	-1	1.428571e-01	2	2
1	2	0	2	-1	1.428571e-01	1	1
1	2	0	2	1	4.285714e-01	2	1
1	2	0	2	0	-1.428571e-01	1	2
1	2	0	2	1	-1	2	1
1	2	0	2	-1	7.142857e-01	2	2
1	2	0	2	1	1.428571e-01	1	2
1	2	0	2	-1	1	1	2
1	2	0	2	-1	-7.142857e-01	1	2
1	2	0	2	-1	-7.142857e-01	2	1
1	2	0	2	0	-7.142857e-01	1	2
1	2	0	2	0	-4.285714e-01	1	2
1	2	0	2	1	1	1	2
1	2	0	2	-1	4.285714e-01	2	1
1	2	0	2	-1	1	2	1
1	2	0	2	1	-4.285714e-01	1	2
1	2	0	2	1	-1	2	2
1	2	0	2	-1	-1	1	2
1	2	0	2	1	7.142857e-01	2	1
1	2	0	2	0	-4.285714e-01	1	2
1	2	0	2	0	1.428571e-01	2	2
1	2	0	2	-1	1	2	1
1	2	0	2	1	-7.142857e-01	1	1
1	2	0	2	-1	7.142857e-01	2	1
1	2	0	2	1	4.285714e-01	2	1
1	2	0	2	0	-1	1	1
1	2	0	2	1	4.285714e-01	1	1
1	2	0	2	0	-4.285714e-01	2	2
1	2	0	2	0	-1	2	2
1	2	0	2	-1	-4.285714e-01	1	1
1	2	0	2	-1	1	1	2
1	2	0	2	0	-1.428571e-01	2	2
1	2	0	2	0	1	2	1
1	2	0	2	0	-1.428571e-01	1	1
1	2	0	2	0	1.428571e-01	2	1
1	2	0	2	1	1	2	1
1	2	0	2	-1	7.142857e-01	1	2
1	2	0	2	0	-1.428571e-01	2	2
1	2	0	2	1	1	2	1
1	2	0	2	1	-7.142857e-01	1	1
1	2	0	2	0	-1.428571e-01	2	1
1	2	0	2	0	1.428571e-01	2	1
1	2	0	2	0	-4.285714e-01	1	1
1	2	0	2	1	-7.142857e-01	2	1
1	2	0	2	-1	-4.285714e-01	1	2
1	2	0	2	1	1.428571e-01	2	2
1	2	0	2	-1	1.428571e-01	2	2
1	2	0	2	0	1	1	2
1	2	0	2	1	-4.285714e-01	1	1
1	2	0	2	1	-4.285714e-01	2	2
1	2	0	2	0	-1	1	2
1	2	0	2	-1	-1.428571e-01	1	2
1	2	0	2	-1	1.428571e-01	1	1
1	2	0	2	-1	1	1	2
1	2	0	2	0	4.285714e-01	1	2
1	2	0	2	0	1.428571e-01	1	1
1	2	0	2	0	-1	1	1
1	2	0	2	0	1.428571e-01	2	2
1	2	0	2	0	1	1	2
1	2	0	2	-1	-1.428571e-01	1	1
1	2	0	2	0	-4.285714e-01	2	2
1	2	0	2	-1	7.142857e-01	2	1
1	2	0	2	0	-7.142857e-01	2	2
1	2	0	2	1	-1	1	1
1	2	0	2	-1	-4.285714e-01	2	2
1	2	0	2	-1	7.142857e-01	2	1
1	2	0	2	1	7.142857e-01	1	2
1	2	0	2	-1	-7.142857e-01	2	1
1	2	0	2	-1	-4.285714e-01	1	1
1	2	0	2	-1	-7.142857e-01	2	1
1	2	0	2	-1	4.285714e-01	1	2
1	2	0	2	-1	-1	2	1
1	2	0	2	-1	-4.285714e-01	2	1
1	2	0	2	-1	-4.285714e-01	1	1
1	2	0	2	0	4.285714e-01	2	1
1	2	0	2	1	1.428571e-01	2	2
1	2	0	2	0	1	1	2
1	2	0	2	-1	1	1	2
1	2	0	2	1	-7.142857e-01	2	2
1	2	0	2	-1	-1	1	2
1	2	0	2	-1	4.285714e-01	1	2
1	2	0	2	-1	1	2	1
1	2	0	2	-1	-1.428571e-01	1	1
1	2	0	2	1	1.428571e-01	1	2
1	2	0	2	1	4.285714e-01	2	1
1	2	0	2	0	4.285714e-01	1	2
1	2	0	2	1	-1.428571e-01	2	2
1	2	0	2	1	-7.142857e-01	1	1
1	2	0	2	-1	7.142857e-01	1	2
1	2	0	2	1	-1.428571e-01	2	2
1	2	0	2	-1	-1.428571e-01	1	2
1	2	0	2	-1	1.428571e-01	2	1
1	2	0	2	-1	1	2	1
1	2	0	2	-1	-1.428571e-01	1	1
1	2	0	2	0	1	2	1
1	2	0	2	1	-7.142857e-01	2	2
1	2	0	2	-1	1	2	1
1	2	0	2	-1	1.428571e-01	2	2
1	2	0	2	0	4.285714e-01	2	1
1	2	0	2	1	-4.285714e-01	2	2
1	2	0	2	0	-4.285714e-01	2	2
1	2	0	2	-1	1.428571e-01	1	2
1	2	0	2	1	4.285714e-01	1	2
1	2	0	2	0	7.142857e-01	1	2
1	2	0	2	0	-4.285714e-01	1	2
1	2	0	2	1	-4.285714e-01	1	1
1	2	0	2	1	-7.142857e-01	1	1
1	2	0	2	1	7.142857e-01	2	1
1	2	0	2	1	-4.285714e-01	1	1
1	2	0	2	1	-1	1	1
1	2	0	2	1	1.428571e-01	2	1
1	2	0	2	-1	1.428571e-01	2	1
1	2	0	2	-1	-1.428571e-01	1	2
1	2	0	2	-1	-4.285714e-01	2	1
1	2	0	2	0	4.285714e-01	1	2
1	2	0	2	1	7.142857e-01	2	1
1	2	0	2	0	-4.285714e-01	1	1
1	2	0	2	1	1	2	1
1	2	0	2	-1	-1	2	1
1	2	0	2	-1	4.285714e-01	2	2
1	2	0	2	-1	1	2	1
1	2	0	2	-1	-7.142857e-01	2	1
1	2	0	2	-1	1.428571e-01	2	1
1	2	0	2	0	-7.142857e-01	2	1
1	2	0	2	0	-7.142857e-01	2	2
1	2	0	2	-1	-7.142857e-01	1	2
1	2	0	2	0	-4.285714e-01	1	2
1	2	0	2	-1	-1	2	1
1	2	0	2	0	7.142857e-01	1	2
1	2	0	2	-1	-1.428571e-01	2	2
1	2	0	2	1	1	1	2
1	2	0	2	-1	1	1	2
1	2	0	2	0	-1.428571e-01	1	1
1	2	0	2	-1	-1.428571e-01	2	1
1	2	0	2	1	-4.285714e-01	2	2
1	2	0	2	0	-1	1	2
1	2	0	2	1	7.142857e-01	2	1
1	2	0	2	-1	-1	1	2
1	2	0	2	-1	-4.285714e-01	2	1
1	2	0	2	1	-1	1	2
1	2	0	2	1	-7.142857e-01	2	2
1	2	0	2	1	-4.285714e-01	1	2
1	2	0	2	0	-1.428571e-01	1	1
1	2	0	2	-1	-1	2	1
1	2	0	2	0	4.285714e-01	2	1
1	2	0	2	0	-4.285714e-01	1	1
1	2	0	2	-1	-1	1	2
1	2	0	2	1	-7.142857e-01	1	1
1	2	0	2	0	-1	1	2
1	2	0	2	-1	-1.428571e-01	1	1
1	2	0	2	1	4.285714e-01	2	2
1	2	0	2	1	4.285714e-01	2	1
1	2	0	2	-1	-1.428571e-01	2	2
1	2	0	2	1	-1	2	2
1	2	0	2	-1	-1.428571e-01	1	1
1	2	0	2	-1	-7.142857e-01	1	2
1	2	0	2	1	-1	1	2
1	2	0	2	-1	7.142857e-01	2	2
1	2	0	2	-1	-4.285714e-01	2	1
1	2	0	2	1	-1.428571e-01	2	2
1	2	0	2	1	-7.142857e-01	2	2
1	2	0	2	0	-7.142857e-01	1	2
1	2	0	2	1	7.142857e-01	2	1
1	2	0	2	1	-7.142857e-01	1	1
1	2	0	2	0	1	2	1
1	2	0	2	-1	1	1	2
1	2	0	2	0	1.428571e-01	1	2
1	2	0	2	1	-4.285714e-01	1	1
1	2	0	2	0	4.285714e-01	1	2
1	2	0	2	1	-1	2	1
1	2	0	2	1	-4.285714e-01	1	1
1	2	0	2	1	-1	2	2
1	2	0	2	-1	-7.142857e-01	2	1
1	2	0	2	0	-1	2	1
1	2	0	2	1	4.285714e-01	1	2
1	2	0	2	1	4.285714e-01	1	2
1	2	0	2	0	1.428571e-01	2	2
1	2	0	2	0	-4.285714e-01	2	2
1	2	0	2	1	-1.428571e-01	2	2
1	2	0	2	0	-1	1	2
1	2	0	2	-1	-4.285714e-01	1	2
1	2	0	2	-1	4.285714e-01	2	1
1	2	0	2	-1	7.142857e-01	1	2
1	2	0	2	0	-1.428571e-01	1	1
1	2	0	2	1	1	1	2
1	2	0	2	1	7.142857e-01	1	2
1	2	0	2	0	-1	2	2
1	2	0	2	0	1	1	2
1	2	0	2	1	-1.428571e-01	2	2
1	2	0	2	-1	1	1	2
1	2	0	2	0	-7.142857e-01	1	1
1	2	0	2	-1	7.142857e-01	2	1
1	2	0	2	1	1	1	2
1	2	0	2	0	7.142857e-01	2	1
1	2	0	2	0	-1	1	2
1	2	0	2	0	-7.142857e-01	1	2
1	2	0	2	1	1.428571e-01	2	1
1	2	0	2	0	-1.428571e-01	2	1
1	2	0	2	-1	1	2	1
1	2	0	2	-1	7.142857e-01	2	1
1	2	0	2	1	1	2	1
1	2	0	2	-1	-4.285714e-01	2	1
1	2	0	2	-1	4.285714e-01	1	1
1	2	0	2	-1	4.285714e-01	1	1
1	2	0	2	1	1	2	1
1	2	0	2	-1	-1	2	1
1	2	0	2	0	-1.428571e-01	2	1
1	2	0	2	1	7.142857e-01	2	1
1	2	0	2	0	1.428571e-01	2	1
1	2	0	2	0	1	2	1
1	2	0	2	0	7.142857e-01	1	2
1	2	0	2	-1	1.428571e-01	2	1
1	2	0	2	-1	1	2	1
1	2	0	2	-1	4.285714e-01	2	2
1	2	0	2	1	-1.428571e-01	1	2
1	2	0	2	0	-1	2	1
1	2	0	2	-1	7.142857e-01	1	1
1	2	0	2	0	1.428571e-01	1	2
1	2	0	2	0	7.142857e-01	1	2
1	2	0	2	0	-1.428571e-01	2	1
1	2	0	2	1	-1	1	2
1	2	0	2	1	1	1	2
1	2	0	2	1	7.142857e-01	2	1
1	2	0	2	0	1	1	2
1	2	0	2	-1	1.428571e-01	2	1
1	2	0	2	1	1.428571e-01	1	2
1	2	0	2	-1	-4.285714e-01	1	2
1	2	0	2	0	1	1	2
1	2	0	2	0	4.285714e-01	2	1
1	2	0	2	-1	7.142857e-01	2	1
1	2	0	2	0	1.428571e-01	1	2
1	2	0	2	1	-7.142857e-01	2	2
1	2	0	2	0	-4.285714e-01	1	2
1	2	0	2	0	1	1	2
1	2	0	2	1	1.428571e-01	1	2
1	2	0	2	0	-7.142857e-01	2	2
1	2	0	2	-1	1.428571e-01	2	1
1	2	0	2	1	-1.428571e-01	1	2
1	2	0	2	0	1.428571e-01	2	2
1	2	0	2	-1	4.285714e-01	1	1
1	2	0	2	0	-1	1	1
1	2	0	2	1	-4.285714e-01	1	1
1	2	0	2	0	-7.142857e-01	2	1
1	2	0	2	-1	7.142857e-01	2	1
1	2	0	2	0	4.285714e-01	2	1
1	2	0	2	0	-7.142857e-01	2	1
1	2	0	2	1	4.285714e-01	1	2
1	2	0	2	-1	-7.142857e-01	1	2
1	2	0	2	1	7.142857e-01	1	2
1	2	0	2	1	-1.428571e-01	2	2
1	2	0	2	0	-1	2	1
1	2	0	2	1	-1.428571e-01	2	1
1	2	0	2	-1	-7.142857e-01	1	2
1	2	0	2	1	1.428571e-01	1	2
1	2	0	2	0	1.428571e-01	2	1
1	2	0	2	1	1.428571e-01	1	2
1	2	0	2	0	1.428571e-01	1	2
1	2	0	2	-1	4.285714e-01	1	2
1	2	0	2	-1	-7.142857e-01	2	2
1	2	0	2	0	7.142857e-01	1	2
1	2	0	2	0	7.142857e-01	2	1
1	2	0	2	0	7.142857e-01	1	2
1	2	0	2	-1	1	2	1
1	2	0	2	0	1	1	2
1	2	0	2	-1	1.428571e-01	1	2
1	2	0	2	1	-1	2	2
1	2	0	2	-1	-1.428571e-01	1	1
1	2	0	2	0	1	1	2
1	2	0	2	0	7.142857e-01	2	1
1	2	0	2	1	4.285714e-01	2	1
1	2	0	2	1	-1	2	2
1	2	0	2	-1	-4.285714e-01	2	2
1	2	0	2	1	4.285714e-01	1	2
1	2	0	2	1	4.285714e-01	1	2
1	2	0	2	0	1	2	1
1	2	0	2	1	7.142857e-01	2	1
1	2	0	2	0	4.285714e-01	2	1
1	2	0	2	-1	4.285714e-01	1	2
1	2	0	2	0	4.285714e-01	2	1
1	2	0	2	-1	-7.142857e-01	1	1
1	2	0	2	1	-4.285714e-01	2	2
1	2	0	2	1	1.428571e-01	2	2
1	2	0	2	-1	7.142857e-01	2	1
1	2	0	2	1	1.428571e-01	1	1
1	2	0	2	1	1	2	1
1	2	0	2	-1	-1	2	1
1	2	0	2	0	-1.428571e-01	2	2
1	2	0	2	0	-4.285714e-01	1	1
1	2	0	2	0	7.142857e-01	2	1
1	2	0	2	1	-1	2	2
1	2	0	2	-1	-7.142857e-01	1	2
1	2	0	2	-1	7.142857e-01	2	2
1	2	0	2	0	-7.142857e-01	2	2
1	2	0	2	-1	-4.285714e-01	1	2
1	2	0	2	-1	-1	2	1
1	2	0	2	0	4.285714e-01	1	2
1	2	0	2	-1	1.428571e-01	2	1
1	2	0	2	-1	-1	2	1
1	2	0	2	0	1.428571e-01	2	1
1	2	0	2	1	-1.428571e-01	2	2
1	2	0	2	1	-7.142857e-01	2	2
1	2	0	2	1	-4.285714e-01	2	2
1	2	0	2	0	-1.428571e-01	1	1
1	2	0	2	-1	-4.285714e-01	1	2
1	2	0	2	-1	4.285714e-01	1	1
1	2	0	2	0	-4.285714e-01	1	1
1	2	0	2	1	1	2	1
1	2	0	2	-1	-4.285714e-01	2	1
1	2	0	2	1	1.428571e-01	2	1
1	2	0	2	0	-7.142857e-01	2	1
1	2	0	2	1	-7.142857e-01	2	1
1	2	0	2	0	-1.428571e-01	2	2
1	2	0	2	0	-1	1	2
1	2	0	2	1	1	1	2
1	2	0	2	1	7.142857e-01	1	2
1	2	0	2	0	-1.428571e-01	2	2
1	2	0	2	-1	-7.142857e-01	2	1
1	2	0	2	0	-4.285714e-01	1	1
1	2	0	2	0	1.428571e-01	2	2
1	2	1	2	-1	1	1	2
1	2	1	2	0	1.428571e-01	2	1
1	2	1	2	0	-4.285714e-01	2	1
1	2	1	2	0	7.142857e-01	2	1
1	2	1	2	-1	-1	1	2
1	2	1	2	-1	4.285714e-01	2	2
1	2	1	2	0	1.428571e-01	1	2
1	2	1	2	1	-1	2	2
1	2	1	2	1	7.142857e-01	2	1
1	2	1	2	0	-7.142857e-01	1	2
1	2	1	2	1	-1.428571e-01	2	2
1	2	1	2	-1	7.142857e-01	2	2
1	2	1	2	1	1	2	1
1	2	1	2	-1	-1.428571e-01	1	1
1	2	1	2	-1	4.285714e-01	1	1
1	2	1	2	0	1	1	2
1	2	1	2	-1	-4.285714e-01	2	1
1	2	1	2	-1	-1.428571e-01	2	1
1	2	1	2	-1	4.285714e-01	1	1
1	2	1	2	0	4.285714e-01	2	1
1	2	1	2	-1	-1.428571e-01	2	1
1	2	1	2	1	4.285714e-01	1	2
1	2	1	2	-1	7.142857e-01	2	2
1	2	1	2	1	4.285714e-01	2	1
1	2	1	2	-1	-7.142857e-01	2	1
1	2	1	2	0	1	1	2
1	2	1	2	1	7.142857e-01	2	1
1	2	1	2	-1	1	1	1
1	2	1	2	0	-1	2	1
1	2	1	2	1	-1	2	1
1	2	1	2	0	7.142857e-01	2	1
1	2	1	2	1	-1	2	1
1	2	1	2	-1	1	2	1
1	2	1	2	0	1.428571e-01	1	1
1	2	1	2	-1	7.142857e-01	1	1
1	2	1	2	0	-4.285714e-01	2	2
1	2	1	2	1	-7.142857e-01	1	2
1	2	1	2	0	1	1	2
1	2	1	2	-1	-7.142857e-01	1	2
1	2	1	2	-1	-4.285714e-01	1	2
1	2	1	2	-1	4.285714e-01	1	1
1	2	1	2	-1	1.428571e-01	2	2
1	2	1	2	0	-4.285714e-01	1	2
1	2	1	2	1	-4.285714e-01	1	2
1	2	1	2	-1	-4.285714e-01	1	2
1	2	1	2	-1	4.285714e-01	2	1
1	2	1	2	1	1	2	1
1	2	1	2	0	-4.285714e-01	2	1
1	2	1	2	-1	1.428571e-01	2	1
1	2	1	2	0	1.428571e-01	2	2
1	2	1	2	1	-4.285714e-01	1	1
1	2	1	2	1	-1.428571e-01	1	2
1	2	1	2	1	-1.428571e-01	1	1
1	2	1	2	-1	-7.142857e-01	1	2
1	2	1	2	-1	-1.428571e-01	1	1
1	2	1	2	0	-1.428571e-01	2	1
1	2	1	2	0	-1.428571e-01	2	1
1	2	1	2	-1	1	1	2
1	2	1	2	0	7.142857e-01	1	2
1	2	1	2	0	-1	2	1
1	2	1	2	-1	1	2	2
1	2	1	2	1	1	2	1
1	2	1	2	1	4.285714e-01	1	2
1	2	1	2	1	-7.142857e-01	2	2
1	2	1	2	1	-4.285714e-01	1	1
1	2	1	2	0	7.142857e-01	1	2
1	2	1	2	1	7.142857e-01	1	2
1	2	1	2	-1	-1	1	2
1	2	1	2	-1	-1.428571e-01	2	1
1	2	1	2	0	-1.428571e-01	2	1
1	2	1	2	0	-1.428571e-01	1	1
1	2	1	2	1	-4.285714e-01	2	1
1	2	1	2	0	-7.142857e-01	1	2
1	2	1	2	1	-1.428571e-01	1	1
1	2	1	2	0	-1	2	1
1	2	1	2	1	-1	2	1
1	2	1	2	-1	7.142857e-01	2	2
1	2	1	2	1	1.428571e-01	2	2
1	2	1	2	0	1	1	2
1	2	1	2	0	-1.428571e-01	1	1
1	2	1	2	-1	1.428571e-01	1	1
1	2	1	2	-1	1.428571e-01	1	1
1	2	1	2	-1	-1	2	1
1	2	1	2	0	1	1	2
1	2	1	2	0	4.285714e-01	2	1
1	2	1	2	0	1.428571e-01	1	2
1	2	1	2	-1	-4.285714e-01	2	1
1	2	1	2	-1	7.142857e-01	2	1
1	2	1	2	1	4.285714e-01	2	1
1	2	1	2	1	-4.285714e-01	2	2
1	2	1	2	1	1.428571e-01	2	2
1	2	1	2	1	-7.142857e-01	1	2
1	2	1	2	-1	7.142857e-01	2	2
1	2	1	2	1	-4.285714e-01	2	2
1	2	1	2	1	1.428571e-01	1	2
1	2	1	2	-1	1.428571e-01	2	1
1	2	1	2	1	1	1	2
1	2	1	2	1	7.142857e-01	1	2
1	2	1	2	0	7.142857e-01	2	1
1	2	1	2	1	-1.428571e-01	1	1
1	2	1	2	1	-7.142857e-01	2	1
1	2	1	2	0	4.285714e-01	2	1
1	2	1	2	0	-4.285714e-01	1	2
1	2	1	2	-1	-4.285714e-01	2	1
1	2	1	2	1	7.142857e-01	1	2
1	2	1	2	-1	-7.142857e-01	2	1
1	2	1	2	0	4.285714e-01	2	1
1	2	1	2	1	4.285714e-01	2	1
1	2	1	2	1	1.428571e-01	1	2
1	2	1	2	1	1.428571e-01	2	1
1	2	1	2	0	1	2	1
1	2	1	2	0	-1.428571e-01	1	2
1	2	1	2	-1	1.428571e-01	1	2
1	2	1	2	1	4.285714e-01	2	1
1	2	1	2	-1	-1.428571e-01	2	1
1	2	1	2	0	-4.285714e-01	1	2
1	2	1	2	1	-1	2	1
1	2	1	2	-1	4.285714e-01	2	1
1	2	1	2	0	-7.142857e-01	2	2
1	2	1	2	1	1.428571e-01	1	2
1	2	1	2	0	-1	2	1
1	2	1	2	-1	-7.142857e-01	1	2
1	2	1	2	-1	-7.142857e-01	1	2
1	2	1	2	-1	7.142857e-01	2	2
1	2	1	2	0	-7.142857e-01	2	1
1	2	1	2	-1	-1	1	2
1	2	1	2	-1	4.285714e-01	1	1
1	2	1	2	0	-1	1	2
1	2	1	2	1	1.428571e-01	2	1
1	2	1	2	-1	4.285714e-01	2	2
1	2	1	2	1	-1	2	1
1	2	1	2	-1	1	2	1
1	2	1	2	-1	-1	1	2
1	2	1	2	0	1.428571e-01	2	1
1	2	1	2	0	-1.428571e-01	1	2
1	2	1	2	-1	7.142857e-01	2	1
1	2	1	2	0	-7.142857e-01	2	1
1	2	1	2	1	-1.428571e-01	1	1
1	2	1	2	1	7.142857e-01	1	2
1	2	1	2	1	-4.285714e-01	2	2
1	2	1	2	-1	1.428571e-01	1	1
1	2	1	2	0	-1	1	2
1	2	1	2	0	-1	2	1
1	2	1	2	0	4.285714e-01	2	1
1	2	1	2	1	4.285714e-01	2	1
1	2	1	2	0	-7.142857e-01	1	2
1	2	1	2	-1	4.285714e-01	1	1
1	2	1	2	-1	1	1	1
1	2	1	2	-1	-7.142857e-01	1	2
1	2	1	2	0	1.428571e-01	2	2
1	2	1	2	-1	-7.142857e-01	2	1
1	2	1	2	0	1	2	1
1	2	1	2	-1	1	1	2
1	2	1	2	-1	-1	1	2
1	2	1	2	0	-1	1	2
1	2	1	2	-1	7.142857e-01	1	2
1	2	1	2	-1	1.428571e-01	2	2
1	2	1	2	0	4.285714e-01	1	2
1	2	1	2	1	-1	1	1
1	2	1	2	1	1.428571e-01	2	2
1	2	1	2	1	-4.285714e-01	1	1
1	2	1	2	-1	-7.142857e-01	2	1
1	2	1	2	-1	-1	2	1
1	2	1	2	-1	-4.285714e-01	2	1
1	2	1	2	0	-7.142857e-01	2	1
1	2	1	2	0	1.428571e-01	1	2
1	2	1	2	1	-7.142857e-01	1	1
1	2	1	2	-1	7.142857e-01	2	-1
1	2	1	2	0	7.142857e-01	2	1
1	2	1	2	0	1	1	2
1	2	1	2	-1	-1	2	1
1	2	1	2	1	1	1	2
1	2	1	2	0	4.285714e-01	1	2
1	2	1	2	1	1	1	2
1	2	1	2	0	-1.428571e-01	2	2
1	2	1	2	-1	-4.285714e-01	1	2
1	2	1	2	0	1.428571e-01	1	2
1	2	1	2	-1	-4.285714e-01	1	2
1	2	1	2	1	-7.142857e-01	1	1
1	2	1	2	1	-4.285714e-01	2	2
1	2	1	2	1	1	2	1
1	2	1	2	0	-1.428571e-01	1	1
1	2	1	2	0	-7.142857e-01	2	1
1	2	1	2	1	-1	1	1
1	2	1	2	1	-4.285714e-01	2	2
1	2	1	2	1	-1.428571e-01	2	2
1	2	1	2	1	7.142857e-01	2	1
1	2	1	2	-1	-7.142857e-01	2	1
1	2	1	2	-1	1	2	1
1	2	1	2	-1	1	2	1
1	2	1	2	1	4.285714e-01	1	2
1	2	1	2	1	7.142857e-01	1	2
1	2	1	2	1	1	1	2
1	2	1	2	1	1	1	2
1	2	1	2	-1	-1.428571e-01	1	1
1	2	1	2	0	-1	1	2
1	2	1	2	0	7.142857e-01	1	2
1	2	1	2	1	-1.428571e-01	2	2
1	2	1	2	1	4.285714e-01	1	2
1	2	1	2	-1	-4.285714e-01	1	2
1	2	1	2	1	-7.142857e-01	2	2
1	2	1	2	1	7.142857e-01	1	2
1	2	1	2	1	-1	1	2
1	2	1	2	0	4.285714e-01	2	2
1	2	1	2	0	7.142857e-01	1	2
1	2	1	2	-1	-1.428571e-01	1	1
1	2	1	2	0	7.142857e-01	2	1
1	2	1	2	0	-4.285714e-01	1	1
1	2	1	2	1	7.142857e-01	2	1
1	2	1	2	0	1	1	2
1	2	1	2	1	-7.142857e-01	2	1
1	2	1	2	-1	4.285714e-01	2	1
1	2	1	2	0	-1.428571e-01	1	2
1	2	1	2	1	1.428571e-01	1	2
1	2	1	2	0	1.428571e-01	1	2
1	2	1	2	0	4.285714e-01	2	1
1	2	1	2	-1	-1	1	2
1	2	1	2	1	-7.142857e-01	1	1
1	2	1	2	1	1	1	1
1	2	1	2	1	-1.428571e-01	2	1
1	2	1	2	-1	1.428571e-01	2	1
1	2	1	2	0	-4.285714e-01	1	1
1	2	1	2	-1	-4.285714e-01	1	2
1	2	1	2	1	-1	1	2
1	2	1	2	0	-4.285714e-01	1	1
1	2	1	2	-1	-1	2	1
1	2	1	2	1	1.428571e-01	1	2
1	2	1	2	0	-1	2	1
1	2	1	2	0	-7.142857e-01	2	1
1	2	1	2	0	4.285714e-01	1	2
1	2	1	2	0	-4.285714e-01	1	1
1	2	1	2	0	7.142857e-01	2	1
1	2	1	2	1	-7.142857e-01	1	1
1	2	1	2	-1	-1.428571e-01	2	1
1	2	1	2	0	-7.142857e-01	1	2
1	2	1	2	-1	1.428571e-01	1	1
1	2	1	2	1	-1.428571e-01	2	2
1	2	1	2	0	1	1	2
1	2	1	2	-1	-1.428571e-01	2	1
1	2	1	2	1	4.285714e-01	1	2
1	2	0	1	0	-1.428571e-01	2	1
1	2	0	1	-1	-1.428571e-01	1	2
1	2	0	1	1	1.428571e-01	2	1
1	2	0	1	-1	-1	1	2
1	2	0	1	-1	-1.428571e-01	1	2
1	2	0	1	0	7.142857e-01	2	1
1	2	0	1	0	-7.142857e-01	2	1
1	2	0	1	0	-1.428571e-01	2	1
1	2	0	1	-1	7.142857e-01	2	1
1	2	0	1	-1	-1.428571e-01	2	1
1	2	0	1	1	1.428571e-01	2	2
1	2	0	1	-1	-1.428571e-01	2	1
1	2	0	1	0	4.285714e-01	1	2
1	2	0	1	0	1	1	2
1	2	0	1	0	-1	2	1
1	2	0	1	1	-1.428571e-01	2	2
1	2	0	1	1	4.285714e-01	2	1
1	2	0	1	0	4.285714e-01	2	1
1	2	0	1	1	1.428571e-01	2	2
1	2	0	1	1	1.428571e-01	2	2
1	2	0	1	1	-1	1	2
1	2	0	1	1	4.285714e-01	1	2
1	2	0	1	0	-1	1	2
1	2	0	1	-1	1	1	1
1	2	0	1	1	-1	2	1
1	2	0	1	1	-1	1	2
1	2	0	1	1	7.142857e-01	2	1
1	2	0	1	0	1.428571e-01	1	2
1	2	0	1	0	7.142857e-01	1	2
1	2	0	1	0	4.285714e-01	1	2
1	2	0	1	1	4.285714e-01	2	1
1	2	0	1	-1	7.142857e-01	2	1
1	2	0	1	1	7.142857e-01	1	2
1	2	0	1	1	4.285714e-01	2	1
1	2	0	1	-1	-4.285714e-01	2	1
1	2	0	1	1	-4.285714e-01	2	2
1	2	0	1	-1	1.428571e-01	2	1
1	2	0	1	0	-1.428571e-01	1	1
1	2	0	1	0	1.428571e-01	1	2
1	2	0	1	0	-4.285714e-01	1	2
1	2	0	1	-1	4.285714e-01	2	2
1	2	0	1	1	-4.285714e-01	1	1
1	2	0	1	0	-1.428571e-01	1	1
1	2	0	1	-1	-4.285714e-01	2	1
1	2	0	1	-1	-7.142857e-01	2	1
1	2	0	1	1	-7.142857e-01	2	2
1	2	0	1	1	1	2	1
1	2	0	1	1	1	2	1
1	2	0	1	-1	-7.142857e-01	1	2
1	2	0	1	0	7.142857e-01	1	2
1	2	0	1	-1	7.142857e-01	1	2
1	2	0	1	0	-4.285714e-01	1	2
1	2	0	1	0	1	1	2
1	2	0	1	1	-4.285714e-01	1	1
1	2	0	1	-1	-7.142857e-01	1	2
1	2	0	1	0	4.285714e-01	2	1
1	2	0	1	0	-4.285714e-01	2	1
1	2	0	1	0	1.428571e-01	1	2
1	2	0	1	1	-1.428571e-01	2	2
1	2	0	1	1	-4.285714e-01	2	2
1	2	0	1	0	-7.142857e-01	1	2
1	2	0	1	1	-1.428571e-01	1	1
1	2	0	1	1	1	1	2
1	2	0	1	-1	-1.428571e-01	2	-1
1	2	0	1	-1	-1	1	-1
1	2	0	1	1	-7.142857e-01	1	2
1	2	0	1	-1	-1	2	1
1	2	0	1	-1	1.428571e-01	1	1
1	2	0	1	1	-1	1	2
1	2	0	1	-1	-4.285714e-01	1	2
1	2	0	1	-1	-1.428571e-01	2	1
1	2	0	1	0	-4.285714e-01	2	1
1	2	0	1	0	-4.285714e-01	2	1
1	2	0	1	0	1	1	2
1	2	0	1	0	7.142857e-01	1	2
1	2	0	1	-1	1.428571e-01	1	1
1	2	0	1	-1	7.142857e-01	2	2
1	2	0	1	-1	1	1	2
1	2	0	1	1	1	2	1
1	2	0	1	0	-4.285714e-01	1	2
1	2	0	1	1	-1	2	1
1	2	0	1	-1	1.428571e-01	1	1
1	2	0	1	1	1.428571e-01	2	2
1	2	0	1	1	7.142857e-01	2	1
1	2	0	1	0	-4.285714e-01	1	2
1	2	0	1	0	4.285714e-01	2	1
1	2	0	1	0	7.142857e-01	1	2
1	2	0	1	0	-7.142857e-01	1	2
1	2	0	1	1	1	2	1
1	2	0	1	1	7.142857e-01	2	1
1	2	0	1	0	1	2	1
1	2	0	1	1	7.142857e-01	2	1
1	2	0	1	1	-4.285714e-01	1	1
1	2	0	1	1	4.285714e-01	2	1
1	2	0	1	0	-7.142857e-01	1	2
1	2	0	1	1	7.142857e-01	1	2
1	2	0	1	-1	-7.142857e-01	1	2
1	2	0	1	-1	1.428571e-01	2	1
1	2	0	1	1	-4.285714e-01	1	1
1	2	0	1	-1	1	2	1
1	2	0	1	-1	1.428571e-01	2	1
1	2	0	1	1	-1.428571e-01	1	2
1	2	0	1	0	-1	2	1
1	2	0	1	-1	4.285714e-01	1	1
1	2	0	1	1	-1	1	2
1	2	0	1	-1	-1.428571e-01	2	1
1	2	0	1	1	-1.428571e-01	2	2
1	2	0	1	-1	-4.285714e-01	1	2
1	2	0	1	-1	-7.142857e-01	1	2
1	2	0	1	0	-1.428571e-01	1	1
1	2	0	1	-1	-1	2	1
1	2	0	1	1	4.285714e-01	1	2
1	2	0	1	0	7.142857e-01	2	1
1	2	0	1	-1	1	2	1
1	2	0	1	1	-1.428571e-01	2	2
1	2	0	1	-1	7.142857e-01	1	2
1	2	0	1	0	-7.142857e-01	1	2
1	2	0	1	-1	7.142857e-01	2	1
1	2	0	1	0	-1	1	2
1	2	0	1	0	-1.428571e-01	2	1
1	2	0	1	1	4.285714e-01	2	1
1	2	0	1	1	-7.142857e-01	2	2
1	2	0	1	1	1	2	1
1	2	0	1	-1	1.428571e-01	1	1
1	2	0	1	1	-4.285714e-01	1	1
1	2	0	1	0	1.428571e-01	1	2
1	2	0	1	1	-7.142857e-01	2	2
1	2	0	1	0	-1.428571e-01	1	1
1	2	0	1	-1	-1.428571e-01	2	1
1	2	0	1	0	1.428571e-01	2	1
1	2	0	1	1	-7.142857e-01	1	1
1	2	0	1	1	-4.285714e-01	1	1
1	2	0	1	0	1.428571e-01	2	1
1	2	0	1	-1	4.285714e-01	2	1
1	2	0	1	1	-1	1	2
1	2	0	1	1	1.428571e-01	2	2
1	2	0	1	0	1	1	2
1	2	0	1	0	-7.142857e-01	1	2
1	2	0	1	1	7.142857e-01	1	2
1	2	0	1	-1	-1.428571e-01	2	1
1	2	0	1	-1	-1	2	1
1	2	0	1	-1	1	1	1
1	2	0	1	0	-1	2	1
1	2	0	1	1	1.428571e-01	1	2
1	2	0	1	0	-1	1	2
1	2	0	1	-1	4.285714e-01	2	1
1	2	0	1	0	-4.285714e-01	2	1
1	2	0	1	1	-7.142857e-01	1	2
1	2	0	1	-1	-1	1	2
1	2	0	1	-1	-7.142857e-01	1	2
1	2	0	1	-1	-4.285714e-01	2	1
1	2	0	1	0	1	2	1
1	2	0	1	-1	-4.285714e-01	1	2
1	2	0	1	0	4.285714e-01	2	1
1	2	0	1	1	1	2	1
1	2	0	1	1	-7.142857e-01	2	2
1	2	0	1	0	-7.142857e-01	1	2
1	2	0	1	0	-1.428571e-01	2	2
1	2	0	1	0	1	1	2
1	2	0	1	0	4.285714e-01	2	1
1	2	0	1	-1	-1	1	2
1	2	0	1	1	1.428571e-01	1	2
1	2	0	1	1	1.428571e-01	1	2
1	2	0	1	-1	1.428571e-01	2	1
1	2	0	1	0	-1	2	1
1	2	0	1	-1	4.285714e-01	1	1
1	2	0	1	0	-7.142857e-01	2	-1
1	2	0	1	1	4.285714e-01	1	2
1	2	0	1	-1	-4.285714e-01	2	1
1	2	0	1	1	-1	2	1
1	2	0	1	-1	4.285714e-01	2	2
1	2	0	1	1	4.285714e-01	1	2
1	2	0	1	-1	1	2	1
1	2	0	1	0	-7.142857e-01	2	1
1	2	0	1	0	7.142857e-01	1	2
1	2	0	1	0	-4.285714e-01	1	2
1	2	0	1	1	1	2	1
1	2	0	1	0	-1	1	2
1	2	0	1	1	-7.142857e-01	1	2
1	2	0	1	1	-1.428571e-01	1	-1
1	2	0	1	-1	-4.285714e-01	1	2
1	2	0	1	0	1	1	2
1	2	0	1	0	4.285714e-01	1	2
1	2	0	1	-1	7.142857e-01	1	2
1	2	0	1	0	1.428571e-01	2	2
1	2	0	1	-1	4.285714e-01	2	1
1	2	0	1	-1	1.428571e-01	2	2
1	2	0	1	0	1.428571e-01	2	1
1	2	0	1	1	1	2	1
1	2	0	1	0	7.142857e-01	2	1
1	2	0	1	-1	4.285714e-01	2	2
1	2	0	1	-1	1.428571e-01	2	1
1	2	0	1	-1	-4.285714e-01	1	2
1	2	0	1	-1	4.285714e-01	1	1
1	2	0	1	1	4.285714e-01	2	1
1	2	0	1	1	-1.428571e-01	1	2
1	2	0	1	1	7.142857e-01	1	2
1	2	0	1	-1	7.142857e-01	1	2
1	2	0	1	1	-7.142857e-01	2	2
1	2	0	1	0	7.142857e-01	1	2
1	2	0	1	0	1	2	1
1	2	0	1	0	-1	1	1
1	2	0	1	1	-4.285714e-01	1	2
1	2	0	1	-1	-7.142857e-01	2	1
1	2	0	1	0	7.142857e-01	2	1
1	2	0	1	0	4.285714e-01	2	1
1	2	0	1	1	1	1	2
1	2	0	1	1	-1	1	2
1	2	0	1	1	7.142857e-01	2	1
1	2	0	1	-1	-7.142857e-01	2	1
1	2	0	1	-1	-1.428571e-01	2	1
1	2	0	1	-1	-1	1	2
1	2	0	1	-1	1	1	2
1	2	0	1	-1	1	2	1
1	2	0	1	-1	4.285714e-01	1	1
1	2	0	1	1	-7.142857e-01	2	2
1	2	0	1	-1	1	1	2
1	2	0	1	-1	7.142857e-01	1	1
1	2	0	1	0	1.428571e-01	1	-1
1	2	0	1	1	1.428571e-01	1	2
1	2	0	1	1	-1	2	1
1	2	0	1	0	-1	1	2
1	2	0	1	-1	-1	2	1
1	2	0	1	0	-1.428571e-01	1	2
1	2	0	1	-1	-4.285714e-01	2	1
1	2	0	1	0	-4.285714e-01	1	1
1	2	0	1	0	4.285714e-01	1	2
1	2	0	1	0	1.428571e-01	2	2
1	2	0	1	-1	7.142857e-01	2	1
1	2	0	1	1	-1.428571e-01	1	1
1	2	0	1	-1	1	1	2
1	2	0	1	1	-1.428571e-01	2	2
1	2	0	1	0	1	1	2
1	2	0	1	1	-4.285714e-01	1	1
1	2	0	1	-1	-7.142857e-01	2	1
1	2	0	1	0	-1.428571e-01	1	1
1	2	0	1	-1	-1	2	1
1	2	0	1	0	-7.142857e-01	1	2
1	2	0	1	-1	-7.142857e-01	2	1
1	2	0	1	1	7.142857e-01	1	2
1	2	1	1	0	-7.142857e-01	2	1
1	2	1	1	1	7.142857e-01	1	2
1	2	1	1	1	1	2	1
1	2	1	1	-1	1	1	2
1	2	1	1	0	7.142857e-01	2	1
1	2	1	1	0	-7.142857e-01	2	1
1	2	1	1	-1	-4.285714e-01	1	1
1	2	1	1	0	1.428571e-01	1	1
1	2	1	1	-1	1.428571e-01	1	1
1	2	1	1	1	-7.142857e-01	2	1
1	2	1	1	1	-4.285714e-01	2	2
1	2	1	1	1	-1.428571e-01	1	1
1	2	1	1	-1	1	2	2
1	2	1	1	1	-1.428571e-01	2	1
1	2	1	1	0	1.428571e-01	2	1
1	2	1	1	0	1	2	1
1	2	1	1	-1	1.428571e-01	1	2
1	2	1	1	1	1	1	2
1	2	1	1	1	1.428571e-01	1	2
1	2	1	1	-1	7.142857e-01	2	2
1	2	1	1	0	-7.142857e-01	2	1
1	2	1	1	1	1.428571e-01	1	1
1	2	1	1	-1	-4.285714e-01	2	1
1	2	1	1	-1	-4.285714e-01	1	2
1	2	1	1	1	-4.285714e-01	1	1
1	2	1	1	-1	7.142857e-01	2	2
1	2	1	1	-1	4.285714e-01	2	1
1	2	1	1	-1	4.285714e-01	1	2
1	2	1	1	1	4.285714e-01	2	1
1	2	1	1	-1	4.285714e-01	2	2
1	2	1	1	-1	-1	1	2
1	2	1	1	-1	-7.142857e-01	2	1
1	2	1	1	0	-1	2	1
1	2	1	1	-1	-1	2	1
1	2	1	1	0	7.142857e-01	2	1
1	2	1	1	1	1	1	2
1	2	1	1	-1	-1	1	2
1	2	1	1	0	-1.428571e-01	1	1
1	2	1	1	0	4.285714e-01	2	1
1	2	1	1	0	-4.285714e-01	2	1
1	2	1	1	1	4.285714e-01	1	2
1	2	1	1	0	4.285714e-01	1	2
1	2	1	1	1	1.428571e-01	1	2
1	2	1	1	1	1	2	1
1	2	1	1	-1	-1.428571e-01	2	1
1	2	1	1	0	-4.285714e-01	1	2
1	2	1	1	1	-7.142857e-01	2	2
1	2	1	1	1	1.428571e-01	1	2
1	2	1	1	0	-1.428571e-01	1	2
1	2	1	1	-1	-1	2	1
1	2	1	1	1	-1	1	2
1	2	1	1	0	-1	1	2
1	2	1	1	0	4.285714e-01	1	2
1	2	1	1	1	-7.142857e-01	1	2
1	2	1	1	1	-1.428571e-01	1	2
1	2	1	1	1	4.285714e-01	1	2
1	2	1	1	0	7.142857e-01	2	1
1	2	1	1	0	4.285714e-01	1	2
1	2	1	1	-1	1.428571e-01	2	1
1	2	1	1	-1	1.428571e-01	2	2
1	2	1	1	-1	1.428571e-01	1	1
1	2	1	1	0	-1.428571e-01	2	1
1	2	1	1	-1	7.142857e-01	2	2
1	2	1	1	0	7.142857e-01	1	2
1	2	1	1	-1	-1	2	1
1	2	1	1	1	7.142857e-01	1	2
1	2	1	1	1	4.285714e-01	2	2
1	2	1	1	0	-7.142857e-01	2	2
1	2	1	1	1	7.142857e-01	2	2
1	2	1	1	1	-4.285714e-01	1	2
1	2	1	1	0	1.428571e-01	1	2
1	2	1	1	1	-1	1	2
1	2	1	1	-1	7.142857e-01	1	2
1	2	1	1	0	-1	1	2
1	2	1	1	1	-7.142857e-01	1	2
1	2	1	1	0	1	1	2
1	2	1	1	-1	-7.142857e-01	2	1
1	2	1	1	0	-1	1	2
1	2	1	1	0	1.428571e-01	1	2
1	2	1	1	1	1	1	2
1	2	1	1	1	-4.285714e-01	2	2
1	2	1	1	1	4.285714e-01	1	2
1	2	1	1	1	4.285714e-01	2	1
1	2	1	1	1	-1	2	1
1	2	1	1	0	4.285714e-01	1	2
1	2	1	1	0	-7.142857e-01	1	2
1	2	1	1	1	1	1	2
1	2	1	1	-1	-7.142857e-01	2	1
1	2	1	1	0	-1	2	1
1	2	1	1	0	1	1	2
1	2	1	1	1	-1.428571e-01	1	2
1	2	1	1	0	1.428571e-01	1	2
1	2	1	1	0	1	1	2
1	2	1	1	-1	1	1	2
1	2	1	1	0	1	2	1
1	2	1	1	-1	-1.428571e-01	1	2
1	2	1	1	-1	-1.428571e-01	1	2
1	2	1	1	0	-4.285714e-01	1	2
1	2	1	1	0	-7.142857e-01	2	2
1	2	1	1	0	7.142857e-01	2	1
1	2	1	1	-1	1	1	2
1	2	1	1	1	-4.285714e-01	1	1
1	2	1	1	1	1.428571e-01	2	1
1	2	1	1	0	-7.142857e-01	2	1
1	2	1	1	0	4.285714e-01	1	1
1	2	1	1	-1	4.285714e-01	2	2
1	2	1	1	-1	1	2	1
1	2	1	1	-1	-4.285714e-01	2	1
1	2	1	1	-1	7.142857e-01	2	2
1	2	1	1	-1	-4.285714e-01	2	1
1	2	1	1	0	-1	2	1
1	2	1	1	0	-4.285714e-01	1	2
1	2	1	1	1	7.142857e-01	2	1
1	2	1	1	-1	-1.428571e-01	1	2
1	2	1	1	-1	-7.142857e-01	2	1
1	2	1	1	1	1	2	1
1	2	1	1	1	-7.142857e-01	1	2
1	2	1	1	-1	1.428571e-01	1	1
1	2	1	1	0	7.142857e-01	1	2
1	2	1	1	0	-7.142857e-01	2	1
1	2	1	1	0	1.428571e-01	2	1
1	2	1	1	-1	-7.142857e-01	1	2
1	2	1	1	1	-1	1	2
1	2	1	1	0	1.428571e-01	2	1
1	2	1	1	0	1	2	1
1	2	1	1	1	-4.285714e-01	2	1
1	2	1	1	-1	-7.142857e-01	2	1
1	2	1	1	0	1	2	1
1	2	1	1	1	-1	2	2
1	2	1	1	0	-1.428571e-01	1	1
1	2	1	1	1	-7.142857e-01	1	1
1	2	1	1	-1	-4.285714e-01	1	2
1	2	1	1	0	7.142857e-01	2	1
1	2	1	1	1	-1.428571e-01	1	1
1	2	1	1	0	-1.428571e-01	1	2
1	2	1	1	-1	-1	2	1
1	2	1	1	1	-1.428571e-01	1	1
1	2	1	1	-1	-7.142857e-01	1	2
1	2	1	1	-1	7.142857e-01	2	2
1	2	1	1	-1	-1	2	1
1	2	1	1	1	-1	2	1
1	2	1	1	-1	7.142857e-01	2	2
1	2	1	1	0	4.285714e-01	1	2
1	2	1	1	-1	1.428571e-01	1	2
1	2	1	1	-1	1	1	2
1	2	1	1	-1	-7.142857e-01	1	2
1	2	1	1	1	7.142857e-01	2	1
1	2	1	1	1	7.142857e-01	2	1
1	2	1	1	-1	-1.428571e-01	2	1
1	2	1	1	0	4.285714e-01	2	1
1	2	1	1	-1	1.428571e-01	1	1
1	2	1	1	0	-1	1	2
1	2	1	1	0	1.428571e-01	2	2
1	2	1	1	0	-7.142857e-01	1	2
1	2	1	1	0	1.428571e-01	1	1
1	2	1	1	-1	-1.428571e-01	1	2
1	2	1	1	1	7.142857e-01	1	2
1	2	1	1	-1	1	1	2
1	2	1	1	-1	-4.285714e-01	2	1
1	2	1	1	1	-1	2	1
1	2	1	1	1	4.285714e-01	2	1
1	2	1	1	0	-1.428571e-01	2	2
1	2	1	1	1	-1.428571e-01	2	2
1	2	1	1	1	-4.285714e-01	1	1
1	2	1	1	0	7.142857e-01	1	2
1	2	1	1	0	-4.285714e-01	2	1
1	2	1	1	1	4.285714e-01	1	2
1	2	1	1	-1	1.428571e-01	2	2
1	2	1	1	-1	4.285714e-01	2	1
1	2	1	1	1	1.428571e-01	2	2
1	2	1	1	-1	7.142857e-01	1	2
1	2	1	1	-1	-1	2	1
1	2	1	1	0	1.428571e-01	1	2
1	2	1	1	0	1	2	1
1	2	1	1	1	1	1	2
1	2	1	1	0	-4.285714e-01	1	2
1	2	1	1	1	-1	2	1
1	2	1	1	-1	4.285714e-01	2	2
1	2	1	1	-1	4.285714e-01	2	2
1	2	1	1	0	4.285714e-01	2	1
1	2	1	1	1	1	2	1
1	2	1	1	-1	-1.428571e-01	1	2
1	2	1	1	1	7.142857e-01	2	1
1	2	1	1	-1	1.428571e-01	1	1
1	2	1	1	1	7.142857e-01	2	1
1	2	1	1	1	-7.142857e-01	1	2
1	2	1	1	1	-1.428571e-01	2	2
1	2	1	1	0	7.142857e-01	2	1
1	2	1	1	0	-1	2	1
1	2	1	1	1	-1	1	2
1	2	1	1	0	-7.142857e-01	1	2
1	2	1	1	0	-1	2	1
1	2	1	1	-1	1	1	1
1	2	1	1	-1	-7.142857e-01	1	2
1	2	1	1	1	-1.428571e-01	2	2
1	2	1	1	1	-4.285714e-01	2	2
1	2	1	1	-1	-1	2	1
1	2	1	1	0	-1.428571e-01	1	1
1	2	1	1	-1	-7.142857e-01	2	1
1	2	1	1	0	-1.428571e-01	1	1
1	2	1	1	-1	7.142857e-01	2	1
1	2	1	1	-1	7.142857e-01	2	1
1	2	1	1	0	-1	2	1
1	2	1	1	-1	-4.285714e-01	2	1
1	2	1	1	1	4.285714e-01	2	1
1	2	1	1	-1	4.285714e-01	1	1
1	2	1	1	0	-1.428571e-01	1	1
1	2	1	1	0	7.142857e-01	2	1
1	2	1	1	1	-7.142857e-01	2	1
1	2	1	1	1	-4.285714e-01	1	1
1	2	1	1	1	-7.142857e-01	2	1
1	2	1	1	-1	4.285714e-01	2	2
1	2	1	1	1	1	2	1
1	2	1	1	0	-4.285714e-01	1	2
1	2	1	1	-1	-4.285714e-01	2	1
1	2	1	1	0	1	2	1
1	2	1	1	0	1	2	1
1	2	1	1	0	-4.285714e-01	2	1
1	2	1	1	1	1.428571e-01	2	1
1	2	1	1	-1	4.285714e-01	2	2
1	2	1	1	-1	-1.428571e-01	1	2
1	2	1	1	1	4.285714e-01	2	1
1	2	1	1	0	4.285714e-01	2	1
1	2	1	1	-1	1	2	1
1	2	1	1	0	-1.428571e-01	1	1
1	2	1	1	-1	1	2	1
1	2	1	1	1	1.428571e-01	1	1
1	2	1	1	0	-4.285714e-01	2	1
1	2	1	1	1	1.428571e-01	1	2
1	2	1	1	1	1.428571e-01	2	2
1	2	1	1	-1	-1.428571e-01	1	1
1	2	1	1	1	-7.142857e-01	1	2
1	2	1	1	0	-4.285714e-01	1	2
1	2	1	1	1	-4.285714e-01	1	1
1	2	1	1	1	-1	2	2
1	2	1	1	-1	-1	2	1
1	2	1	1	1	-1.428571e-01	2	2
1	2	1	1	1	7.142857e-01	2	1
1	2	1	1	-1	-4.285714e-01	1	2
1	2	1	1	-1	-1.428571e-01	2	1
1	2	1	1	0	-1	1	2
1	2	1	1	1	-7.142857e-01	2	1
1	2	1	1	0	1	1	1
1	2	1	1	-1	1.428571e-01	2	1
1	2	1	1	-1	-4.285714e-01	2	1
1	2	1	1	1	-4.285714e-01	2	1
1	2	1	1	1	1.428571e-01	1	1
1	2	1	1	1	-1	2	1
1	2	1	1	1	4.285714e-01	1	2
1	2	1	1	-1	-1.428571e-01	2	1
1	2	1	1	1	-1.428571e-01	1	1
1	2	1	1	1	7.142857e-01	1	2
1	2	1	1	0	-4.285714e-01	1	2
1	2	1	1	-1	-1.428571e-01	1	2
1	2	1	1	-1	-7.142857e-01	2	1
1	2	1	1	0	-7.142857e-01	1	2
1	2	1	1	-1	4.285714e-01	1	1
1	2	1	1	0	-1	1	2
1	2	1	1	1	-1.428571e-01	1	2
1	2	1	1	-1	-4.285714e-01	2	1
1	2	1	1	0	-1.428571e-01	2	1
1	2	1	1	-1	-1.428571e-01	2	1
1	2	1	1	0	4.285714e-01	1	1
1	2	1	1	0	-7.142857e-01	2	1
1	2	1	1	0	-7.142857e-01	1	2
1	2	1	1	1	-1	2	1
1	2	1	1	1	1.428571e-01	1	2
1	2	1	1	0	1.428571e-01	2	1
1	2	1	1	-1	1	1	2
1	2	1	1	-1	7.142857e-01	1	2
1	2	1	1	1	-7.142857e-01	1	2
1	2	1	1	0	-1.428571e-01	1	1
1	2	1	1	0	-4.285714e-01	2	2
1	2	1	1	-1	7.142857e-01	2	1
1	2	1	1	1	1	1	2
1	2	1	1	1	1.428571e-01	1	2
1	2	1	1	-1	1	1	1
1	2	1	1	1	-1.428571e-01	2	2
1	2	1	1	0	-1	2	1
1	2	1	1	0	-1	2	1
1	2	1	1	-1	7.142857e-01	1	1
1	2	1	1	1	-1	2	1
1	2	1	1	-1	-4.285714e-01	1	2
1	2	1	1	1	-1.428571e-01	1	1
1	2	1	1	-1	-1.428571e-01	2	1
1	2	1	1	-1	7.142857e-01	1	1
1	2	1	1	1	1.428571e-01	1	2
1	2	1	1	0	1	1	-1
1	2	1	1	1	-1.428571e-01	1	1
1	2	1	1	-1	-7.142857e-01	2	1
1	2	1	1	-1	-7.142857e-01	2	1
1	2	1	1	0	1.428571e-01	1	1
1	2	1	1	-1	-1.428571e-01	1	1
1	2	1	1	1	-1.428571e-01	2	2
1	2	1	1	0	-4.285714e-01	2	1
1	2	1	1	-1	1	2	2
1	2	1	1	0	-1	1	2
1	2	1	1	0	-1	2	1
1	2	1	1	-1	-7.142857e-01	1	2
1	2	1	1	1	4.285714e-01	1	2
1	2	1	1	0	4.285714e-01	2	1
1	2	1	1	0	4.285714e-01	1	2
1	2	1	1	1	-7.142857e-01	2	2
1	2	1	1	1	1.428571e-01	1	2
1	2	1	1	-1	1.428571e-01	1	1
1	2	1	1	-1	-4.285714e-01	2	1
1	2	1	1	-1	-1	1	2
1	2	1	1	-1	7.142857e-01	1	1
1	2	1	1	0	4.285714e-01	1	2
1	2	1	1	0	-4.285714e-01	1	1
1	2	1	1	-1	-1.428571e-01	1	2
1	2	1	1	0	1.428571e-01	2	1
1	2	1	1	1	-7.142857e-01	2	2
1	2	1	1	-1	-7.142857e-01	1	2
1	2	1	1	1	1.428571e-01	2	1
1	2	1	1	0	-7.142857e-01	1	2
1	2	1	1	-1	4.285714e-01	2	2
1	2	1	1	1	-1.428571e-01	1	2
1	2	1	1	1	-1	2	2
[truncated: 34,481 more rows]
